# Supplementary material for: Evolution of population structure in an estuarine‐dependent marine fish
Source: Ecol Evol. 2019 Feb 26;9(6):3141–52. doi: 10.1002/ece3.4936 (PMC6434539; doi:10.1002/ece3.4936)
Supplement: Supplementary file 3 [file ECE3-9-3141-s003.xlsx]

## Sheet: sample_data
Sample	Locality	Region	Collection Date	Latitude	Longitude	Site	State	Sample Type
LLM_211	LLM	Northwestern Gulf	2008-4-15	NA	NA	Lower Laguna Madre	TX	Fin Clip
LLM_215	LLM	Northwestern Gulf	2008-4-15	NA	NA	Lower_Laguna_Madre	TX	Fin Clip
LLM_219	LLM	Northwestern Gulf	2008-4-15	NA	NA	Lower_Laguna_Madre	TX	Fin Clip
LLM_220	LLM	Northwestern Gulf	2008-4-15	NA	NA	Lower_Laguna_Madre	TX	Fin Clip
LLM_221	LLM	Northwestern Gulf	2008-4-15	NA	NA	Lower_Laguna_Madre	TX	Fin Clip
LLM_222	LLM	Northwestern Gulf	2008-4-15	NA	NA	Lower_Laguna_Madre	TX	Fin Clip
LLM_224	LLM	Northwestern Gulf	2008-4-15	NA	NA	Lower_Laguna_Madre	TX	Fin Clip
LLM_226	LLM	Northwestern Gulf	2008-4-15	NA	NA	Lower_Laguna_Madre	TX	Fin Clip
LLM_230	LLM	Northwestern Gulf	2008-4-15	NA	NA	Lower_Laguna_Madre	TX	Fin Clip
LLM_232	LLM	Northwestern Gulf	2008-4-15	NA	NA	Lower_Laguna_Madre	TX	Fin Clip
LLM_233	LLM	Northwestern Gulf	2008-4-15	NA	NA	Lower_Laguna_Madre	TX	Fin Clip
LLM_234	LLM	Northwestern Gulf	2008-4-15	NA	NA	Lower_Laguna_Madre	TX	Fin Clip
LLM_236	LLM	Northwestern Gulf	2008-4-16	NA	NA	Lower_Laguna_Madre	TX	Fin Clip
LLM_241	LLM	Northwestern Gulf	2008-4-16	NA	NA	Lower_Laguna_Madre	TX	Fin Clip
LLM_242	LLM	Northwestern Gulf	2008-4-16	NA	NA	Lower_Laguna_Madre	TX	Fin Clip
LLM_243	LLM	Northwestern Gulf	2008-4-16	NA	NA	Lower_Laguna_Madre	TX	Fin Clip
LLM_244	LLM	Northwestern Gulf	2008-4-16	NA	NA	Lower_Laguna_Madre	TX	Fin Clip
LLM_247	LLM	Northwestern Gulf	2008-4-16	NA	NA	Lower_Laguna_Madre	TX	Fin Clip
LLM_248	LLM	Northwestern Gulf	2008-4-16	NA	NA	Lower_Laguna_Madre	TX	Fin Clip
LLM_253	LLM	Northwestern Gulf	2008-5-6	NA	NA	Lower_Laguna_Madre	TX	Fin Clip
LLM_256	LLM	Northwestern Gulf	2008-5-6	NA	NA	Lower_Laguna_Madre	TX	Fin Clip
LLM_257	LLM	Northwestern Gulf	2008-5-6	NA	NA	Lower_Laguna_Madre	TX	Fin Clip
LLM_258	LLM	Northwestern Gulf	2008-5-6	NA	NA	Lower_Laguna_Madre	TX	Fin Clip
LLM_260	LLM	Northwestern Gulf	2008-5-13	NA	NA	Lower_Laguna_Madre	TX	Fin Clip
LLM_264	LLM	Northwestern Gulf	2008-5-14	NA	NA	Lower_Laguna_Madre	TX	Fin Clip
LLM_265	LLM	Northwestern Gulf	2008-5-14	NA	NA	Lower_Laguna_Madre	TX	Fin Clip
LLM_270	LLM	Northwestern Gulf	2008-5-14	NA	NA	Lower_Laguna_Madre	TX	Fin Clip
LLM_271	LLM	Northwestern Gulf	2008-5-14	NA	NA	Lower_Laguna_Madre	TX	Fin Clip
LLM_272	LLM	Northwestern Gulf	2008-5-20	NA	NA	Lower_Laguna_Madre	TX	Fin Clip
LLM_274	LLM	Northwestern Gulf	2008-5-20	NA	NA	Lower_Laguna_Madre	TX	Fin Clip
LLM_275	LLM	Northwestern Gulf	2008-5-20	NA	NA	Lower_Laguna_Madre	TX	Fin Clip
LLM_276	LLM	Northwestern Gulf	2008-5-20	NA	NA	Lower_Laguna_Madre	TX	Fin Clip
LLM_280	LLM	Northwestern Gulf	2008-6-3	NA	NA	Lower_Laguna_Madre	TX	Fin Clip
LLM_281	LLM	Northwestern Gulf	2008-6-3	NA	NA	Lower_Laguna_Madre	TX	Fin Clip
MAT_200	MAT	Northwestern Gulf	2008-4-15	NA	NA	Matagorda_Bay	TX	Fin Clip
MAT_210	MAT	Northwestern Gulf	2008-4-16	NA	NA	Matagorda_Bay	TX	Fin Clip
MAT_213	MAT	Northwestern Gulf	2008-4-16	NA	NA	Matagorda_Bay	TX	Fin Clip
MAT_215	MAT	Northwestern Gulf	2008-4-16	NA	NA	Matagorda_Bay	TX	Fin Clip
MAT_221	MAT	Northwestern Gulf	2008-4-16	NA	NA	Matagorda_Bay	TX	Fin Clip
MAT_224	MAT	Northwestern Gulf	2008-4-16	NA	NA	Matagorda_Bay	TX	Fin Clip
MAT_225	MAT	Northwestern Gulf	2008-4-16	NA	NA	Matagorda_Bay	TX	Fin Clip
MAT_230	MAT	Northwestern Gulf	2008-4-16	NA	NA	Matagorda_Bay	TX	Fin Clip
MAT_231	MAT	Northwestern Gulf	2008-4-16	NA	NA	Matagorda_Bay	TX	Fin Clip
MAT_236	MAT	Northwestern Gulf	2008-4-16	NA	NA	Matagorda_Bay	TX	Fin Clip
MAT_237	MAT	Northwestern Gulf	2008-4-16	NA	NA	Matagorda_Bay	TX	Fin Clip
MAT_239	MAT	Northwestern Gulf	2008-4-16	NA	NA	Matagorda_Bay	TX	Fin Clip
MAT_250	MAT	Northwestern Gulf	2008-4-16	NA	NA	Matagorda_Bay	TX	Fin Clip
MAT_258	MAT	Northwestern Gulf	2008-4-16	NA	NA	Matagorda_Bay	TX	Fin Clip
MAT_263	MAT	Northwestern Gulf	2008-4-16	NA	NA	Matagorda_Bay	TX	Fin Clip
MAT_264	MAT	Northwestern Gulf	2008-4-16	NA	NA	Matagorda_Bay	TX	Fin Clip
MAT_270	MAT	Northwestern Gulf	2008-4-16	NA	NA	Matagorda_Bay	TX	Fin Clip
MAT_279	MAT	Northwestern Gulf	2008-4-22	NA	NA	Matagorda_Bay	TX	Fin Clip
MAT_282	MAT	Northwestern Gulf	2008-4-22	NA	NA	Matagorda_Bay	TX	Fin Clip
MAT_284	MAT	Northwestern Gulf	2008-4-22	NA	NA	Matagorda_Bay	TX	Fin Clip
MAT_293	MAT	Northwestern Gulf	2008-4-29	NA	NA	Matagorda_Bay	TX	Fin Clip
MAT_295	MAT	Northwestern Gulf	2008-4-29	NA	NA	Matagorda_Bay	TX	Fin Clip
MAT_305	MAT	Northwestern Gulf	2008-4-29	NA	NA	Matagorda_Bay	TX	Fin Clip
MAT_306	MAT	Northwestern Gulf	2008-4-29	NA	NA	Matagorda_Bay	TX	Fin Clip
MAT_307	MAT	Northwestern Gulf	2008-4-29	NA	NA	Matagorda_Bay	TX	Fin Clip
MAT_308	MAT	Northwestern Gulf	2008-4-29	NA	NA	Matagorda_Bay	TX	Fin Clip
MAT_309	MAT	Northwestern Gulf	2008-4-29	NA	NA	Matagorda_Bay	TX	Fin Clip
MAT_337	MAT	Northwestern Gulf	2008-5-6	NA	NA	Matagorda_Bay	TX	Fin Clip
MAT_338	MAT	Northwestern Gulf	2008-5-6	NA	NA	Matagorda_Bay	TX	Fin Clip
MAT_341	MAT	Northwestern Gulf	2008-5-6	NA	NA	Matagorda_Bay	TX	Fin Clip
MAT_342	MAT	Northwestern Gulf	2008-5-6	NA	NA	Matagorda_Bay	TX	Fin Clip
MAT_344	MAT	Northwestern Gulf	2008-5-6	NA	NA	Matagorda_Bay	TX	Fin Clip
MAT_353	MAT	Northwestern Gulf	2008-5-7	NA	NA	Matagorda_Bay	TX	Fin Clip
MAT_354	MAT	Northwestern Gulf	2008-5-7	NA	NA	Matagorda_Bay	TX	Fin Clip
MAT_356	MAT	Northwestern Gulf	2008-5-7	NA	NA	Matagorda_Bay	TX	Fin Clip
MAT_358	MAT	Northwestern Gulf	2008-5-7	NA	NA	Matagorda_Bay	TX	Fin Clip
MAT_362	MAT	Northwestern Gulf	2008-5-7	NA	NA	Matagorda_Bay	TX	Fin Clip
MAT_365	MAT	Northwestern Gulf	2008-5-13	NA	NA	Matagorda_Bay	TX	Fin Clip
MAT_370	MAT	Northwestern Gulf	2008-5-13	NA	NA	Matagorda_Bay	TX	Fin Clip
MAT_376	MAT	Northwestern Gulf	2008-5-13	NA	NA	Matagorda_Bay	TX	Fin Clip
MAT_385	MAT	Northwestern Gulf	2008-5-14	NA	NA	Matagorda_Bay	TX	Fin Clip
MAT_386	MAT	Northwestern Gulf	2008-5-14	NA	NA	Matagorda_Bay	TX	Fin Clip
MAT_387	MAT	Northwestern Gulf	2008-5-14	NA	NA	Matagorda_Bay	TX	Fin Clip
MAT_388	MAT	Northwestern Gulf	2008-5-20	NA	NA	Matagorda_Bay	TX	Fin Clip
MAT_389	MAT	Northwestern Gulf	2008-5-20	NA	NA	Matagorda_Bay	TX	Fin Clip
MAT_393	MAT	Northwestern Gulf	2008-5-20	NA	NA	Matagorda_Bay	TX	Fin Clip
MAT_394	MAT	Northwestern Gulf	2008-5-20	NA	NA	Matagorda_Bay	TX	Fin Clip
MAT_403	MAT	Northwestern Gulf	2008-5-20	NA	NA	Matagorda_Bay	TX	Fin Clip
MAT_415	MAT	Northwestern Gulf	2008-5-21	NA	NA	Matagorda_Bay	TX	Fin Clip
MAT_418	MAT	Northwestern Gulf	2008-5-21	NA	NA	Matagorda_Bay	TX	Fin Clip
MAT_419	MAT	Northwestern Gulf	2008-5-21	NA	NA	Matagorda_Bay	TX	Fin Clip
MAT_420	MAT	Northwestern Gulf	2008-5-21	NA	NA	Matagorda_Bay	TX	Fin Clip
MAT_433	MAT	Northwestern Gulf	2008-5-28	NA	NA	Matagorda_Bay	TX	Fin Clip
MAT_435	MAT	Northwestern Gulf	2008-5-28	NA	NA	Matagorda_Bay	TX	Fin Clip
MAT_437	MAT	Northwestern Gulf	2008-5-28	NA	NA	Matagorda_Bay	TX	Fin Clip
MAT_440	MAT	Northwestern Gulf	2008-5-28	NA	NA	Matagorda_Bay	TX	Fin Clip
MAT_443	MAT	Northwestern Gulf	2008-5-29	NA	NA	Matagorda_Bay	TX	Fin Clip
MAT_452	MAT	Northwestern Gulf	2008-6-4	NA	NA	Matagorda_Bay	TX	Fin Clip
MAT_453	MAT	Northwestern Gulf	2008-6-4	NA	NA	Matagorda_Bay	TX	Fin Clip
MAT_465	MAT	Northwestern Gulf	2008-6-17	NA	NA	Matagorda_Bay	TX	Fin Clip
MAT_466	MAT	Northwestern Gulf	2008-6-17	NA	NA	Matagorda_Bay	TX	Fin Clip
MAT_467	MAT	Northwestern Gulf	2008-6-17	NA	NA	Matagorda_Bay	TX	Fin Clip
MAT_469	MAT	Northwestern Gulf	2008-6-17	NA	NA	Matagorda_Bay	TX	Fin Clip
MAT_470	MAT	Northwestern Gulf	2008-6-17	NA	NA	Matagorda_Bay	TX	Fin Clip
SAB_288	SAB	Northwestern Gulf	2008-4-15	NA	NA	Sabine_Lake	TX	Fin Clip
SAB_293	SAB	Northwestern Gulf	2008-4-15	NA	NA	Sabine_Lake	TX	Fin Clip
SAB_299	SAB	Northwestern Gulf	2008-4-15	NA	NA	Sabine_Lake	TX	Fin Clip
SAB_313	SAB	Northwestern Gulf	2008-4-16	NA	NA	Sabine_Lake	TX	Fin Clip
SAB_314	SAB	Northwestern Gulf	2008-4-16	NA	NA	Sabine_Lake	TX	Fin Clip
SAB_323	SAB	Northwestern Gulf	2008-4-16	NA	NA	Sabine_Lake	TX	Fin Clip
SAB_331	SAB	Northwestern Gulf	2008-4-16	NA	NA	Sabine_Lake	TX	Fin Clip
SAB_336	SAB	Northwestern Gulf	2008-4-22	NA	NA	Sabine_Lake	TX	Fin Clip
SAB_338	SAB	Northwestern Gulf	2008-4-22	NA	NA	Sabine_Lake	TX	Fin Clip
SAB_341	SAB	Northwestern Gulf	2008-4-22	NA	NA	Sabine_Lake	TX	Fin Clip
SAB_343	SAB	Northwestern Gulf	2008-4-22	NA	NA	Sabine_Lake	TX	Fin Clip
SAB_344	SAB	Northwestern Gulf	2008-4-22	NA	NA	Sabine_Lake	TX	Fin Clip
SAB_347	SAB	Northwestern Gulf	2008-4-22	NA	NA	Sabine_Lake	TX	Fin Clip
SAB_349	SAB	Northwestern Gulf	2008-4-23	NA	NA	Sabine_Lake	TX	Fin Clip
SAB_374	SAB	Northwestern Gulf	2008-4-29	NA	NA	Sabine_Lake	TX	Fin Clip
SAB_377	SAB	Northwestern Gulf	2008-4-29	NA	NA	Sabine_Lake	TX	Fin Clip
SAB_378	SAB	Northwestern Gulf	2008-4-29	NA	NA	Sabine_Lake	TX	Fin Clip
SAB_394	SAB	Northwestern Gulf	2008-5-7	NA	NA	Sabine_Lake	TX	Fin Clip
SAB_395	SAB	Northwestern Gulf	2008-5-7	NA	NA	Sabine_Lake	TX	Fin Clip
SAB_400	SAB	Northwestern Gulf	2008-5-7	NA	NA	Sabine_Lake	TX	Fin Clip
SAB_401	SAB	Northwestern Gulf	2008-5-7	NA	NA	Sabine_Lake	TX	Fin Clip
SAB_408	SAB	Northwestern Gulf	2008-5-8	NA	NA	Sabine_Lake	TX	Fin Clip
SAB_410	SAB	Northwestern Gulf	2008-5-13	NA	NA	Sabine_Lake	TX	Fin Clip
SAB_433	SAB	Northwestern Gulf	2008-5-20	NA	NA	Sabine_Lake	TX	Fin Clip
SAB_437	SAB	Northwestern Gulf	2008-5-20	NA	NA	Sabine_Lake	TX	Fin Clip
SAB_440	SAB	Northwestern Gulf	2008-5-20	NA	NA	Sabine_Lake	TX	Fin Clip
SAB_441	SAB	Northwestern Gulf	2008-5-21	NA	NA	Sabine_Lake	TX	Fin Clip
SAB_450	SAB	Northwestern Gulf	2008-6-3	NA	NA	Sabine_Lake	TX	Fin Clip
SAB_455	SAB	Northwestern Gulf	2008-6-17	NA	NA	Sabine_Lake	TX	Fin Clip
SAB_456	SAB	Northwestern Gulf	2008-6-17	NA	NA	Sabine_Lake	TX	Fin Clip
SAB_458	SAB	Northwestern Gulf	2008-6-17	NA	NA	Sabine_Lake	TX	Fin Clip
SAB_459	SAB	Northwestern Gulf	2008-6-17	NA	NA	Sabine_Lake	TX	Fin Clip
SAB_464	SAB	Northwestern Gulf	2008-6-17	NA	NA	Sabine_Lake	TX	Fin Clip
SAB_467	SAB	Northwestern Gulf	2008-6-19	NA	NA	Sabine_Lake	TX	Fin Clip
WAS_001	WAS	Atlantic	2013-7-18	NA	NA	Wassaw_Sound	GA	Fin Clip
WAS_002	WAS	Atlantic	2013-7-18	NA	NA	Wassaw_Sound	GA	Fin Clip
WAS_003	WAS	Atlantic	2013-7-18	NA	NA	Wassaw_Sound	GA	Fin Clip
WAS_004	WAS	Atlantic	2013-7-18	NA	NA	Wassaw_Sound	GA	Fin Clip
WAS_005	WAS	Atlantic	2013-7-18	NA	NA	Wassaw_Sound	GA	Fin Clip
WAS_006	WAS	Atlantic	2013-7-18	NA	NA	Wassaw_Sound	GA	Fin Clip
WAS_007	WAS	Atlantic	2013-7-25	NA	NA	Wassaw_Sound	GA	Fin Clip
WAS_008	WAS	Atlantic	2013-7-25	NA	NA	Wassaw_Sound	GA	Fin Clip
WAS_009	WAS	Atlantic	2013-7-30	NA	NA	Wassaw_Sound	GA	Fin Clip
WAS_010	WAS	Atlantic	2013-7-30	NA	NA	Wassaw_Sound	GA	Fin Clip
WAS_011	WAS	Atlantic	2013-7-30	NA	NA	Wassaw_Sound	GA	Fin Clip
WAS_012	WAS	Atlantic	2013-7-30	NA	NA	Wassaw_Sound	GA	Fin Clip
WAS_013	WAS	Atlantic	2013-7-30	NA	NA	Wassaw_Sound	GA	Fin Clip
WAS_014	WAS	Atlantic	2013-7-30	NA	NA	Wassaw_Sound	GA	Fin Clip
WAS_015	WAS	Atlantic	2013-7-30	NA	NA	Wassaw_Sound	GA	Fin Clip
WAS_016	WAS	Atlantic	2013-7-30	NA	NA	Wassaw_Sound	GA	Fin Clip
WAS_017	WAS	Atlantic	2013-7-30	NA	NA	Wassaw_Sound	GA	Fin Clip
WAS_018	WAS	Atlantic	2013-7-30	NA	NA	Wassaw_Sound	GA	Fin Clip
WAS_019	WAS	Atlantic	2013-7-30	NA	NA	Wassaw_Sound	GA	Fin Clip
WAS_020	WAS	Atlantic	2013-7-30	NA	NA	Wassaw_Sound	GA	Fin Clip
WAS_021	WAS	Atlantic	2013-7-30	NA	NA	Wassaw_Sound	GA	Fin Clip
WAS_022	WAS	Atlantic	2013-7-30	NA	NA	Wassaw_Sound	GA	Fin Clip
WAS_023	WAS	Atlantic	2013-7-30	NA	NA	Wassaw_Sound	GA	Fin Clip
WAS_024	WAS	Atlantic	2013-7-30	NA	NA	Wassaw_Sound	GA	Fin Clip
WAS_025	WAS	Atlantic	2013-7-30	NA	NA	Wassaw_Sound	GA	Fin Clip
WAS_026	WAS	Atlantic	2013-7-30	NA	NA	Wassaw_Sound	GA	Fin Clip
WAS_027	WAS	Atlantic	2013-7-30	NA	NA	Wassaw_Sound	GA	Fin Clip
WAS_028	WAS	Atlantic	2013-7-30	NA	NA	Wassaw_Sound	GA	Fin Clip
WAS_029	WAS	Atlantic	2013-7-30	NA	NA	Wassaw_Sound	GA	Fin Clip
WAS_030	WAS	Atlantic	2013-7-30	NA	NA	Wassaw_Sound	GA	Fin Clip
WAS_031	WAS	Atlantic	2013-7-31	NA	NA	Wassaw_Sound	GA	Fin Clip
WAS_032	WAS	Atlantic	2013-7-31	NA	NA	Wassaw_Sound	GA	Fin Clip
WAS_033	WAS	Atlantic	2013-7-31	NA	NA	Wassaw_Sound	GA	Fin Clip
WAS_034	WAS	Atlantic	2013-7-31	NA	NA	Wassaw_Sound	GA	Fin Clip
HAR_001	HAR	Atlantic	2013-7-10	31.2169	-81.3129	Hampton_River	GA	Fin Clip
HAR_002	HAR	Atlantic	2013-7-10	31.2539	-81.3306	Hampton_River	GA	Fin Clip
HAR_003	HAR	Atlantic	2013-7-17	31.2424	-81.3243	Hampton_River	GA	Fin Clip
HAR_004	HAR	Atlantic	2013-7-17	31.2424	-81.3243	Hampton_River	GA	Fin Clip
HAR_005	HAR	Atlantic	2013-7-17	31.2424	-81.3243	Hampton_River	GA	Fin Clip
HAR_006	HAR	Atlantic	2013-7-17	31.2424	-81.3243	Hampton_River	GA	Fin Clip
HAR_007	HAR	Atlantic	2013-7-17	31.2424	-81.3243	Hampton_River	GA	Fin Clip
HAR_008	HAR	Atlantic	2013-7-17	31.2424	-81.3243	Hampton_River	GA	Fin Clip
HAR_009	HAR	Atlantic	2013-7-17	31.2424	-81.3243	Hampton_River	GA	Fin Clip
HAR_010	HAR	Atlantic	2013-7-17	31.2424	-81.3243	Hampton_River	GA	Fin Clip
HAR_011	HAR	Atlantic	2013-7-17	31.2424	-81.3243	Hampton_River	GA	Fin Clip
HAR_012	HAR	Atlantic	2013-7-17	31.2657	-81.3196	Hampton_River	GA	Fin Clip
HAR_013	HAR	Atlantic	2013-7-17	31.2657	-81.3196	Hampton_River	GA	Fin Clip
HAR_014	HAR	Atlantic	2013-7-17	31.2657	-81.3196	Hampton_River	GA	Fin Clip
HAR_015	HAR	Atlantic	2013-7-17	31.2657	-81.3196	Hampton_River	GA	Fin Clip
HAR_016	HAR	Atlantic	2013-7-17	31.2789	-81.3184	Hampton_River	GA	Fin Clip
HAR_017	HAR	Atlantic	2013-7-17	31.2882	-81.3203	Hampton_River	GA	Fin Clip
HAR_018	HAR	Atlantic	2013-7-30	31.2424	-81.3243	Hampton_River	GA	Fin Clip
HAR_019	HAR	Atlantic	2013-7-30	31.2424	-81.3243	Hampton_River	GA	Fin Clip
HAR_020	HAR	Atlantic	2013-7-30	31.2424	-81.3243	Hampton_River	GA	Fin Clip
HAR_021	HAR	Atlantic	2013-7-30	31.2424	-81.3243	Hampton_River	GA	Fin Clip
HAR_022	HAR	Atlantic	2013-7-30	31.2424	-81.3243	Hampton_River	GA	Fin Clip
HAR_023	HAR	Atlantic	2013-7-30	31.2424	-81.3243	Hampton_River	GA	Fin Clip
HAR_024	HAR	Atlantic	2013-7-30	31.2424	-81.3243	Hampton_River	GA	Fin Clip
HAR_025	HAR	Atlantic	2013-7-30	31.2424	-81.3243	Hampton_River	GA	Fin Clip
HAR_026	HAR	Atlantic	2013-7-30	31.2424	-81.3243	Hampton_River	GA	Fin Clip
HAR_027	HAR	Atlantic	2013-7-30	31.2424	-81.3243	Hampton_River	GA	Fin Clip
HAR_028	HAR	Atlantic	2013-7-30	31.2424	-81.3243	Hampton_River	GA	Fin Clip
HAR_029	HAR	Atlantic	2013-7-30	31.2424	-81.3243	Hampton_River	GA	Fin Clip
HAR_030	HAR	Atlantic	2013-7-30	31.2424	-81.3243	Hampton_River	GA	Fin Clip
LLM_212	LLM	Northwestern Gulf	2008-4-15	NA	NA	Lower_Laguna_Madre	TX	Fin Clip
LLM_213	LLM	Northwestern Gulf	2008-4-15	NA	NA	Lower_Laguna_Madre	TX	Fin Clip
LLM_214	LLM	Northwestern Gulf	2008-4-15	NA	NA	Lower_Laguna_Madre	TX	Fin Clip
LLM_217	LLM	Northwestern Gulf	2008-4-15	NA	NA	Lower_Laguna_Madre	TX	Fin Clip
LLM_218	LLM	Northwestern Gulf	2008-4-15	NA	NA	Lower_Laguna_Madre	TX	Fin Clip
LLM_223	LLM	Northwestern Gulf	2008-4-15	NA	NA	Lower_Laguna_Madre	TX	Fin Clip
LLM_225	LLM	Northwestern Gulf	2008-4-15	NA	NA	Lower_Laguna_Madre	TX	Fin Clip
LLM_227	LLM	Northwestern Gulf	2008-4-15	NA	NA	Lower_Laguna_Madre	TX	Fin Clip
LLM_228	LLM	Northwestern Gulf	2008-4-15	NA	NA	Lower_Laguna_Madre	TX	Fin Clip
LLM_229	LLM	Northwestern Gulf	2008-4-15	NA	NA	Lower_Laguna_Madre	TX	Fin Clip
LLM_231	LLM	Northwestern Gulf	2008-4-15	NA	NA	Lower_Laguna_Madre	TX	Fin Clip
LLM_238	LLM	Northwestern Gulf	2008-4-16	NA	NA	Lower_Laguna_Madre	TX	Fin Clip
LLM_239	LLM	Northwestern Gulf	2008-4-16	NA	NA	Lower_Laguna_Madre	TX	Fin Clip
LLM_240	LLM	Northwestern Gulf	2008-4-16	NA	NA	Lower_Laguna_Madre	TX	Fin Clip
LLM_245	LLM	Northwestern Gulf	2008-4-16	NA	NA	Lower_Laguna_Madre	TX	Fin Clip
LLM_246	LLM	Northwestern Gulf	2008-4-16	NA	NA	Lower_Laguna_Madre	TX	Fin Clip
LLM_249	LLM	Northwestern Gulf	2008-4-22	NA	NA	Lower_Laguna_Madre	TX	Fin Clip
LLM_250	LLM	Northwestern Gulf	2008-4-22	NA	NA	Lower_Laguna_Madre	TX	Fin Clip
LLM_252	LLM	Northwestern Gulf	2008-4-21	NA	NA	Lower_Laguna_Madre	TX	Fin Clip
LLM_254	LLM	Northwestern Gulf	2008-5-6	NA	NA	Lower_Laguna_Madre	TX	Fin Clip
LLM_255	LLM	Northwestern Gulf	2008-5-6	NA	NA	Lower_Laguna_Madre	TX	Fin Clip
LLM_259	LLM	Northwestern Gulf	2008-5-13	NA	NA	Lower_Laguna_Madre	TX	Fin Clip
LLM_263	LLM	Northwestern Gulf	2008-5-14	NA	NA	Lower_Laguna_Madre	TX	Fin Clip
LLM_266	LLM	Northwestern Gulf	2008-5-14	NA	NA	Lower_Laguna_Madre	TX	Fin Clip
LLM_267	LLM	Northwestern Gulf	2008-5-14	NA	NA	Lower_Laguna_Madre	TX	Fin Clip
LLM_268	LLM	Northwestern Gulf	2008-5-14	NA	NA	Lower_Laguna_Madre	TX	Fin Clip
LLM_269	LLM	Northwestern Gulf	2008-5-14	NA	NA	Lower_Laguna_Madre	TX	Fin Clip
LLM_273	LLM	Northwestern Gulf	2008-5-20	NA	NA	Lower_Laguna_Madre	TX	Fin Clip
LLM_277	LLM	Northwestern Gulf	2008-5-28	NA	NA	Lower_Laguna_Madre	TX	Fin Clip
LLM_279	LLM	Northwestern Gulf	2008-6-3	NA	NA	Lower_Laguna_Madre	TX	Fin Clip
SCA_001	SCA	Atlantic	NA	32.8037	-79.9738	Ashley_River	SC	Fin Clip
SCA_002	SCA	Atlantic	NA	32.8037	-79.9738	Ashley_River	SC	Fin Clip
SCA_003	SCA	Atlantic	NA	32.8037	-79.9738	Ashley_River	SC	Fin Clip
SCA_004	SCA	Atlantic	NA	32.8037	-79.9738	Ashley_River	SC	Fin Clip
SCA_005	SCA	Atlantic	NA	32.8037	-79.9738	Ashley_River	SC	Fin Clip
SCA_006	SCA	Atlantic	NA	32.8037	-79.9738	Ashley_River	SC	Fin Clip
SCA_007	SCA	Atlantic	NA	32.8037	-79.9738	Ashley_River	SC	Fin Clip
SCA_008	SCA	Atlantic	NA	32.8037	-79.9738	Ashley_River	SC	Fin Clip
SCA_009	SCA	Atlantic	NA	32.8392	-79.9887	Ashley_River	SC	Fin Clip
SCA_010	SCA	Atlantic	NA	32.8087	-79.965	Ashley_River	SC	Fin Clip
SCA_011	SCA	Atlantic	NA	32.8087	-79.965	Ashley_River	SC	Fin Clip
SCA_012	SCA	Atlantic	NA	32.8087	-79.965	Ashley_River	SC	Fin Clip
SCA_013	SCA	Atlantic	NA	32.9202	-80.1451	Ashley_River	SC	Fin Clip
SCA_014	SCA	Atlantic	NA	32.9108	-80.1361	Ashley_River	SC	Fin Clip
SCA_015	SCA	Atlantic	NA	32.9108	-80.1361	Ashley_River	SC	Fin Clip
SCA_016	SCA	Atlantic	NA	32.9108	-80.1361	Ashley_River	SC	Fin Clip
SCA_017	SCA	Atlantic	NA	32.9108	-80.1361	Ashley_River	SC	Fin Clip
SCA_018	SCA	Atlantic	NA	32.9108	-80.1361	Ashley_River	SC	Fin Clip
SCA_019	SCA	Atlantic	NA	32.7615	-79.9465	Charleston_Harbor	SC	Fin Clip
SCA_020	SCA	Atlantic	NA	32.7615	-79.9465	Charleston_Harbor	SC	Fin Clip
SCA_021	SCA	Atlantic	NA	32.7615	-79.9465	Charleston_Harbor	SC	Fin Clip
SCA_022	SCA	Atlantic	NA	32.7615	-79.9465	Charleston_Harbor	SC	Fin Clip
SCA_023	SCA	Atlantic	NA	32.7615	-79.9465	Charleston_Harbor	SC	Fin Clip
SCA_024	SCA	Atlantic	NA	32.7615	-79.9465	Charleston_Harbor	SC	Fin Clip
SCA_025	SCA	Atlantic	NA	32.7615	-79.9465	Charleston_Harbor	SC	Fin Clip
SCA_026	SCA	Atlantic	NA	32.7615	-79.9465	Charleston_Harbor	SC	Fin Clip
SCA_027	SCA	Atlantic	NA	32.7615	-79.9465	Charleston_Harbor	SC	Fin Clip
SCA_028	SCA	Atlantic	NA	32.7615	-79.9465	Charleston_Harbor	SC	Fin Clip
SCA_029	SCA	Atlantic	NA	32.7615	-79.9465	Charleston_Harbor	SC	Fin Clip
SCA_030	SCA	Atlantic	NA	32.7738	-79.8647	Charleston_Harbor	SC	Fin Clip
SCA_031	SCA	Atlantic	NA	32.7532	-79.8998	Charleston_Harbor	SC	Fin Clip
SCA_032	SCA	Atlantic	NA	32.7557	-79.9318	Charleston_Harbor	SC	Fin Clip
SCA_033	SCA	Atlantic	NA	32.7557	-79.9318	Charleston_Harbor	SC	Fin Clip
SCA_034	SCA	Atlantic	NA	32.7557	-79.9318	Charleston_Harbor	SC	Fin Clip
SCA_035	SCA	Atlantic	NA	32.7557	-79.9318	Charleston_Harbor	SC	Fin Clip
SCA_036	SCA	Atlantic	NA	32.7557	-79.9318	Charleston_Harbor	SC	Fin Clip
SCA_037	SCA	Atlantic	NA	32.7557	-79.9318	Charleston_Harbor	SC	Fin Clip
SCA_038	SCA	Atlantic	NA	32.7557	-79.9318	Charleston_Harbor	SC	Fin Clip
SCA_039	SCA	Atlantic	NA	32.7557	-79.9318	Charleston_Harbor	SC	Fin Clip
SCA_040	SCA	Atlantic	NA	32.7573	-79.9372	Charleston_Harbor	SC	Fin Clip
SCA_041	SCA	Atlantic	NA	32.7573	-79.9372	Charleston_Harbor	SC	Fin Clip
SCA_042	SCA	Atlantic	NA	32.7573	-79.9372	Charleston_Harbor	SC	Fin Clip
SCA_043	SCA	Atlantic	NA	32.7573	-79.9372	Charleston_Harbor	SC	Fin Clip
SCA_044	SCA	Atlantic	NA	32.7573	-79.9372	Charleston_Harbor	SC	Fin Clip
SCA_045	SCA	Atlantic	NA	32.7573	-79.9372	Charleston_Harbor	SC	Fin Clip
SCA_046	SCA	Atlantic	NA	32.773	-79.8421	Charleston_Harbor	SC	Fin Clip
SCA_047	SCA	Atlantic	NA	32.773	-79.8421	Charleston_Harbor	SC	Fin Clip
SCA_048	SCA	Atlantic	NA	32.773	-79.8421	Charleston_Harbor	SC	Fin Clip
SCA_049	SCA	Atlantic	NA	32.773	-79.8421	Charleston_Harbor	SC	Fin Clip
SCA_050	SCA	Atlantic	NA	NA	NA	Charleston_Harbor	SC	Fin Clip
SCA_051	SCA	Atlantic	NA	NA	NA	Charleston_Harbor	SC	Fin Clip
SCA_052	SCA	Atlantic	NA	32.7753	-79.9133	Charleston_Harbor	SC	Fin Clip
SCA_053	SCA	Atlantic	NA	32.7542	-79.9267	Charleston_Harbor	SC	Fin Clip
SCA_054	SCA	Atlantic	NA	32.7542	-79.9267	Charleston_Harbor	SC	Fin Clip
SCA_055	SCA	Atlantic	NA	32.7542	-79.9267	Charleston_Harbor	SC	Fin Clip
SCA_056	SCA	Atlantic	NA	32.7573	-79.9372	Charleston_Harbor	SC	Fin Clip
SCA_057	SCA	Atlantic	NA	32.7573	-79.9372	Charleston_Harbor	SC	Fin Clip
SCA_058	SCA	Atlantic	NA	32.7573	-79.9372	Charleston_Harbor	SC	Fin Clip
SCA_059	SCA	Atlantic	NA	32.7573	-79.9372	Charleston_Harbor	SC	Fin Clip
SCA_060	SCA	Atlantic	NA	32.7573	-79.9372	Charleston_Harbor	SC	Fin Clip
SCA_061	SCA	Atlantic	NA	32.7573	-79.9372	Charleston_Harbor	SC	Fin Clip
SCA_062	SCA	Atlantic	NA	32.7573	-79.9372	Charleston_Harbor	SC	Fin Clip
CEK_001	CEK	Northeastern Gulf	2013-2-19	29.2255	-83.0847	Cedar_Key	FL	Fin Clip
CEK_002	CEK	Northeastern Gulf	2013-3-12	29.2878	-83.1441	Cedar_Key	FL	Fin Clip
CEK_003	CEK	Northeastern Gulf	2013-4-3	29.2199	-83.0766	Cedar_Key	FL	Fin Clip
CEK_004	CEK	Northeastern Gulf	2013-4-3	29.2199	-83.0766	Cedar_Key	FL	Fin Clip
CEK_005	CEK	Northeastern Gulf	2013-4-3	29.2199	-83.0766	Cedar_Key	FL	Fin Clip
CEK_006	CEK	Northeastern Gulf	2013-4-3	29.2316	-83.0594	Cedar_Key	FL	Fin Clip
CEK_007	CEK	Northeastern Gulf	2013-4-3	29.2316	-83.0594	Cedar_Key	FL	Fin Clip
CEK_008	CEK	Northeastern Gulf	2013-4-8	29.1479	-83.0713	Cedar_Key	FL	Fin Clip
CEK_009	CEK	Northeastern Gulf	2013-4-9	29.2833	-83.1647	Cedar_Key	FL	Fin Clip
CEK_010	CEK	Northeastern Gulf	2013-4-10	29.2869	-83.0807	Cedar_Key	FL	Fin Clip
CEK_011	CEK	Northeastern Gulf	2013-4-10	29.2693	-83.0817	Cedar_Key	FL	Fin Clip
CEK_012	CEK	Northeastern Gulf	2013-4-12	29.2692	-83.1076	Cedar_Key	FL	Fin Clip
CEK_013	CEK	Northeastern Gulf	2013-4-12	29.2692	-83.1076	Cedar_Key	FL	Fin Clip
CEK_014	CEK	Northeastern Gulf	2013-5-1	29.1599	-83.0625	Cedar_Key	FL	Fin Clip
CEK_015	CEK	Northeastern Gulf	2013-5-15	29.3386	-83.1715	Cedar_Key	FL	Fin Clip
CEK_016	CEK	Northeastern Gulf	2013-5-15	29.3041	-83.1712	Cedar_Key	FL	Fin Clip
CEK_017	CEK	Northeastern Gulf	2013-5-15	29.3041	-83.1712	Cedar_Key	FL	Fin Clip
CEK_018	CEK	Northeastern Gulf	2013-5-15	29.2928	-83.1666	Cedar_Key	FL	Fin Clip
CEK_019	CEK	Northeastern Gulf	2013-5-15	29.2928	-83.1666	Cedar_Key	FL	Fin Clip
CEK_020	CEK	Northeastern Gulf	2013-5-15	29.2928	-83.1666	Cedar_Key	FL	Fin Clip
CEK_021	CEK	Northeastern Gulf	2013-5-15	29.2928	-83.1666	Cedar_Key	FL	Fin Clip
CEK_022	CEK	Northeastern Gulf	2013-7-16	29.3064	-83.1739	Cedar_Key	FL	Fin Clip
CEK_023	CEK	Northeastern Gulf	2013-8-2	29.2692	-83.1075	Cedar_Key	FL	Fin Clip
CEK_024	CEK	Northeastern Gulf	2013-8-1	29.2753	-83.0903	Cedar_Key	FL	Fin Clip
CEK_025	CEK	Northeastern Gulf	NA	NA	NA	Cedar_Key	FL	Fin Clip
CEK_026	CEK	Northeastern Gulf	NA	NA	NA	Cedar_Key	FL	Fin Clip
CEK_027	CEK	Northeastern Gulf	NA	NA	NA	Cedar_Key	FL	Fin Clip
CEK_028	CEK	Northeastern Gulf	NA	NA	NA	Cedar_Key	FL	Fin Clip
CEK_029	CEK	Northeastern Gulf	NA	NA	NA	Cedar_Key	FL	Fin Clip
CEK_030	CEK	Northeastern Gulf	NA	NA	NA	Cedar_Key	FL	Fin Clip
CEK_031	CEK	Northeastern Gulf	NA	NA	NA	Cedar_Key	FL	Fin Clip
CEK_032	CEK	Northeastern Gulf	NA	NA	NA	Cedar_Key	FL	Fin Clip
CEK_033	CEK	Northeastern Gulf	NA	NA	NA	Cedar_Key	FL	Fin Clip
CEK_034	CEK	Northeastern Gulf	NA	NA	NA	Cedar_Key	FL	Fin Clip
CEK_035	CEK	Northeastern Gulf	NA	NA	NA	Cedar_Key	FL	Fin Clip
CEK_036	CEK	Northeastern Gulf	NA	NA	NA	Cedar_Key	FL	Fin Clip
CEK_037	CEK	Northeastern Gulf	NA	NA	NA	Cedar_Key	FL	Fin Clip
CEK_038	CEK	Northeastern Gulf	NA	NA	NA	Cedar_Key	FL	Fin Clip
CEK_039	CEK	Northeastern Gulf	NA	NA	NA	Cedar_Key	FL	Fin Clip
CEK_040	CEK	Northeastern Gulf	NA	NA	NA	Cedar_Key	FL	Fin Clip
CEK_041	CEK	Northeastern Gulf	NA	NA	NA	Cedar_Key	FL	Fin Clip
CEK_042	CEK	Northeastern Gulf	NA	NA	NA	Cedar_Key	FL	Fin Clip
CEK_043	CEK	Northeastern Gulf	NA	NA	NA	Cedar_Key	FL	Fin Clip
CEK_044	CEK	Northeastern Gulf	NA	NA	NA	Cedar_Key	FL	Fin Clip
CEK_045	CEK	Northeastern Gulf	NA	NA	NA	Cedar_Key	FL	Fin Clip
CEK_046	CEK	Northeastern Gulf	NA	NA	NA	Cedar_Key	FL	Fin Clip
CEK_047	CEK	Northeastern Gulf	NA	NA	NA	Cedar_Key	FL	Fin Clip
CEK_048	CEK	Northeastern Gulf	NA	NA	NA	Cedar_Key	FL	Fin Clip
CEK_049	CEK	Northeastern Gulf	NA	NA	NA	Cedar_Key	FL	Fin Clip
CEK_050	CEK	Northeastern Gulf	NA	NA	NA	Cedar_Key	FL	Fin Clip
CHA_001	CHA	Northeastern Gulf	2013-1-11	26.8219	-82.1705	Charlotte_Harbor	FL	Fin Clip
CHA_002	CHA	Northeastern Gulf	2013-1-11	26.8219	-82.1705	Charlotte_Harbor	FL	Fin Clip
CHA_003	CHA	Northeastern Gulf	2013-1-17	26.9642	-82.2148	Charlotte_Harbor	FL	Fin Clip
CHA_004	CHA	Northeastern Gulf	2013-1-17	26.9642	-82.2148	Charlotte_Harbor	FL	Fin Clip
CHA_005	CHA	Northeastern Gulf	2013-1-17	26.999	-82.2554	Charlotte_Harbor	FL	Fin Clip
CHA_006	CHA	Northeastern Gulf	2013-1-17	26.999	-82.2554	Charlotte_Harbor	FL	Fin Clip
CHA_007	CHA	Northeastern Gulf	2013-1-17	26.999	-82.2554	Charlotte_Harbor	FL	Fin Clip
CHA_008	CHA	Northeastern Gulf	2013-1-17	26.999	-82.2554	Charlotte_Harbor	FL	Fin Clip
CHA_009	CHA	Northeastern Gulf	2013-1-17	26.999	-82.2554	Charlotte_Harbor	FL	Fin Clip
CHA_010	CHA	Northeastern Gulf	2013-2-21	26.8034	-82.1883	Charlotte_Harbor	FL	Fin Clip
CHA_011	CHA	Northeastern Gulf	2013-2-21	26.7815	-82.1612	Charlotte_Harbor	FL	Fin Clip
CHA_012	CHA	Northeastern Gulf	2013-2-21	26.7815	-82.1612	Charlotte_Harbor	FL	Fin Clip
CHA_013	CHA	Northeastern Gulf	2013-2-26	26.9566	-82.2249	Charlotte_Harbor	FL	Fin Clip
CHA_014	CHA	Northeastern Gulf	2013-3-14	26.9943	-82.252	Charlotte_Harbor	FL	Fin Clip
CHA_015	CHA	Northeastern Gulf	2013-3-14	26.9701	-82.0141	Charlotte_Harbor	FL	Fin Clip
CHA_016	CHA	Northeastern Gulf	2013-3-15	26.9735	-82.183	Charlotte_Harbor	FL	Fin Clip
CHA_017	CHA	Northeastern Gulf	2013-3-15	26.9735	-82.183	Charlotte_Harbor	FL	Fin Clip
CHA_018	CHA	Northeastern Gulf	2013-3-28	26.7856	-82.1498	Charlotte_Harbor	FL	Fin Clip
CHA_019	CHA	Northeastern Gulf	2013-3-28	26.9374	-82.1858	Charlotte_Harbor	FL	Fin Clip
CHA_020	CHA	Northeastern Gulf	2013-3-28	26.9374	-82.1858	Charlotte_Harbor	FL	Fin Clip
CHA_021	CHA	Northeastern Gulf	2013-3-28	26.9393	-82.1888	Charlotte_Harbor	FL	Fin Clip
CHA_022	CHA	Northeastern Gulf	2013-3-28	26.9393	-82.1888	Charlotte_Harbor	FL	Fin Clip
CHA_023	CHA	Northeastern Gulf	2013-3-28	26.9393	-82.1888	Charlotte_Harbor	FL	Fin Clip
CHA_024	CHA	Northeastern Gulf	2013-3-28	26.9393	-82.1888	Charlotte_Harbor	FL	Fin Clip
CHA_025	CHA	Northeastern Gulf	2013-4-16	26.8199	-82.246	Charlotte_Harbor	FL	Fin Clip
CHA_026	CHA	Northeastern Gulf	2013-4-23	26.963	-81.999	Charlotte_Harbor	FL	Fin Clip
CHA_027	CHA	Northeastern Gulf	2013-4-23	26.9584	-82.0119	Charlotte_Harbor	FL	Fin Clip
CHA_028	CHA	Northeastern Gulf	2013-5-16	26.9544	-82.095	Charlotte_Harbor	FL	Fin Clip
CHA_029	CHA	Northeastern Gulf	2013-5-16	26.9544	-82.095	Charlotte_Harbor	FL	Fin Clip
CHA_030	CHA	Northeastern Gulf	2013-10-7	26.8221	-82.0603	Charlotte_Harbor	FL	Fin Clip
CHA_031	CHA	Northeastern Gulf	2013-10-10	26.9436	-82.1393	Charlotte_Harbor	FL	Fin Clip
CHA_032	CHA	Northeastern Gulf	2013-10-10	26.9436	-82.1393	Charlotte_Harbor	FL	Fin Clip
CHA_033	CHA	Northeastern Gulf	2013-10-10	26.9436	-82.1393	Charlotte_Harbor	FL	Fin Clip
CHA_046	CHA	Northeastern Gulf	2013-10-10	26.9669	-82.1203	Charlotte_Harbor	FL	Fin Clip
CHA_047	CHA	Northeastern Gulf	2013-10-18	26.6783	-82.0895	Charlotte_Harbor	FL	Fin Clip
CHA_048	CHA	Northeastern Gulf	2013-10-18	26.6783	-82.0895	Charlotte_Harbor	FL	Fin Clip
IND_001	IND	Atlantic	NA	28.3499	-80.6708	Indian_River	FL	Fin Clip
IND_002	IND	Atlantic	NA	27.8962	-80.5014	Indian_River	FL	Fin Clip
IND_003	IND	Atlantic	NA	27.8962	-80.5014	Indian_River	FL	Fin Clip
IND_004	IND	Atlantic	NA	27.7468	-80.4257	Indian_River	FL	Fin Clip
IND_005	IND	Atlantic	NA	NA	NA	Indian_River	FL	Fin Clip
IND_006	IND	Atlantic	NA	28.436	-80.6014	Indian_River	FL	Fin Clip
IND_007	IND	Atlantic	NA	28.6023	-80.602	Indian_River	FL	Fin Clip
IND_008	IND	Atlantic	NA	28.2083	-80.6414	Indian_River	FL	Fin Clip
IND_009	IND	Atlantic	NA	28.2083	-80.6414	Indian_River	FL	Fin Clip
IND_010	IND	Atlantic	NA	27.9946	-80.5247	Indian_River	FL	Fin Clip
IND_011	IND	Atlantic	NA	28.2091	-80.6408	Indian_River	FL	Fin Clip
IND_012	IND	Atlantic	NA	28.2091	-80.6408	Indian_River	FL	Fin Clip
IND_013	IND	Atlantic	NA	27.8207	-80.4591	Indian_River	FL	Fin Clip
IND_015	IND	Atlantic	NA	28.3835	-80.6628	Indian_River	FL	Fin Clip
IND_016	IND	Atlantic	NA	28.3835	-80.6628	Indian_River	FL	Fin Clip
IND_017	IND	Atlantic	NA	28.3835	-80.6628	Indian_River	FL	Fin Clip
IND_018	IND	Atlantic	NA	28.3835	-80.6628	Indian_River	FL	Fin Clip
IND_019	IND	Atlantic	NA	28.1317	-80.6244	Indian_River	FL	Fin Clip
IND_020	IND	Atlantic	NA	28.1317	-80.6244	Indian_River	FL	Fin Clip
IND_021	IND	Atlantic	NA	NA	NA	Indian_River	FL	Fin Clip
IND_022	IND	Atlantic	NA	28.0278	-80.5753	Indian_River	FL	Fin Clip
IND_023	IND	Atlantic	NA	28.0278	-80.5753	Indian_River	FL	Fin Clip
IND_024	IND	Atlantic	NA	28.0278	-80.5753	Indian_River	FL	Fin Clip
IND_025	IND	Atlantic	NA	28.0278	-80.5753	Indian_River	FL	Fin Clip
IND_026	IND	Atlantic	NA	28.0278	-80.5753	Indian_River	FL	Fin Clip
IND_027	IND	Atlantic	NA	28.0278	-80.5753	Indian_River	FL	Fin Clip
IND_028	IND	Atlantic	NA	28.0278	-80.5753	Indian_River	FL	Fin Clip
IND_030	IND	Atlantic	NA	28.0278	-80.5753	Indian_River	FL	Fin Clip
IND_031	IND	Atlantic	NA	28.0278	-80.5753	Indian_River	FL	Fin Clip
IND_032	IND	Atlantic	NA	NA	NA	Indian_River	FL	Fin Clip
IND_036	IND	Atlantic	NA	NA	NA	Indian_River	FL	Fin Clip
IND_042	IND	Atlantic	NA	28.7797	-80.7784	Indian_River	FL	Fin Clip
IND_043	IND	Atlantic	NA	27.948	-80.5338	Indian_River	FL	Fin Clip
IND_044	IND	Atlantic	NA	28.0183	-80.5672	Indian_River	FL	Fin Clip
IND_045	IND	Atlantic	NA	28.0183	-80.5672	Indian_River	FL	Fin Clip
IND_046	IND	Atlantic	NA	28.0183	-80.5672	Indian_River	FL	Fin Clip
IND_050	IND	Atlantic	NA	28.8917	-80.8443	Indian_River	FL	Fin Clip
MIS_006	MIS	Northwestern Gulf	2012-12-5	NA	NA	Biloxi Bay	MS	Fin Clip
MIS_009	MIS	Northwestern Gulf	2012-12-17	NA	NA	Biloxi Bay	MS	Fin Clip
MIS_010	MIS	Northwestern Gulf	2013-1-7	NA	NA	Biloxi Bay	MS	Fin Clip
MIS_011	MIS	Northwestern Gulf	2013-1-7	NA	NA	Biloxi Bay	MS	Fin Clip
MIS_013	MIS	Northwestern Gulf	2013-1-23	NA	NA	Biloxi Bay	MS	Fin Clip
MIS_014	MIS	Northwestern Gulf	2013-1-23	NA	NA	Biloxi Bay	MS	Fin Clip
MIS_015	MIS	Northwestern Gulf	2013-1-23	NA	NA	Biloxi Bay	MS	Fin Clip
MIS_016	MIS	Northwestern Gulf	2013-1-23	NA	NA	Biloxi Bay	MS	Fin Clip
MIS_017	MIS	Northwestern Gulf	2013-1-23	NA	NA	Biloxi Bay	MS	Fin Clip
MIS_018	MIS	Northwestern Gulf	2013-1-23	NA	NA	Biloxi Bay	MS	Fin Clip
MIS_019	MIS	Northwestern Gulf	2013-1-23	NA	NA	Biloxi Bay	MS	Fin Clip
MIS_020	MIS	Northwestern Gulf	2013-1-23	NA	NA	Biloxi Bay	MS	Fin Clip
MIS_021	MIS	Northwestern Gulf	2013-1-23	NA	NA	Biloxi Bay	MS	Fin Clip
MIS_022	MIS	Northwestern Gulf	2013-1-23	NA	NA	Biloxi Bay	MS	Fin Clip
MIS_023	MIS	Northwestern Gulf	2013-1-23	NA	NA	Biloxi Bay	MS	Fin Clip
MIS_025	MIS	Northwestern Gulf	2013-1-23	NA	NA	Biloxi Bay	MS	Fin Clip
MIS_026	MIS	Northwestern Gulf	2013-1-23	NA	NA	Biloxi Bay	MS	Fin Clip
MIS_027	MIS	Northwestern Gulf	2013-1-23	NA	NA	Biloxi Bay	MS	Fin Clip
MIS_028	MIS	Northwestern Gulf	2013-1-23	NA	NA	Biloxi Bay	MS	Fin Clip
MIS_029	MIS	Northwestern Gulf	2013-1-23	NA	NA	Biloxi Bay	MS	Fin Clip
MIS_030	MIS	Northwestern Gulf	2013-1-23	NA	NA	Biloxi Bay	MS	Fin Clip
MIS_031	MIS	Northwestern Gulf	2013-1-23	NA	NA	Biloxi Bay	MS	Fin Clip
MIS_032	MIS	Northwestern Gulf	2013-2-27	NA	NA	Biloxi Bay	MS	Fin Clip
MIS_033	MIS	Northwestern Gulf	2013-2-27	NA	NA	Biloxi Bay	MS	Fin Clip
MIS_034	MIS	Northwestern Gulf	2013-2-27	NA	NA	Biloxi Bay	MS	Fin Clip
MIS_035	MIS	Northwestern Gulf	2013-2-27	NA	NA	Biloxi Bay	MS	Fin Clip
MIS_036	MIS	Northwestern Gulf	2013-2-27	NA	NA	Biloxi Bay	MS	Fin Clip
MIS_037	MIS	Northwestern Gulf	2013-2-27	NA	NA	Biloxi Bay	MS	Fin Clip
MIS_038	MIS	Northwestern Gulf	2013-2-27	NA	NA	Biloxi Bay	MS	Fin Clip
MIS_039	MIS	Northwestern Gulf	2013-2-27	NA	NA	Biloxi Bay	MS	Fin Clip
MIS_040	MIS	Northwestern Gulf	2013-2-27	NA	NA	Biloxi Bay	MS	Fin Clip
MIS_041	MIS	Northwestern Gulf	2013-2-27	NA	NA	Biloxi Bay	MS	Fin Clip
MIS_042	MIS	Northwestern Gulf	2013-2-27	NA	NA	Biloxi Bay	MS	Fin Clip
MIS_043	MIS	Northwestern Gulf	2013-2-27	NA	NA	Biloxi Bay	MS	Fin Clip
APA_001	APA	Northeastern Gulf	2013-3-1	29.7787	-84.8732	Apalachicola	FL	Fin Clip
APA_002	APA	Northeasternn Gulf	2013-3-1	29.7787	-84.8732	Apalachicola	FL	Fin Clip
APA_003	APA	Northeasternn Gulf	2013-3-1	29.7787	-84.8732	Apalachicola	FL	Fin Clip
APA_004	APA	Northeasternn Gulf	NA	NA	NA	Apalachicola	FL	Fin Clip
APA_005	APA	Northeasternn Gulf	2013-4-10	29.7864	-84.8721	Apalachicola	FL	Fin Clip
APA_006	APA	Northeasternn Gulf	2013-4-10	29.7864	-84.8721	Apalachicola	FL	Fin Clip
APA_007	APA	Northeasternn Gulf	2013-4-10	29.7864	-84.8721	Apalachicola	FL	Fin Clip
APA_008	APA	Northeasternn Gulf	2013-4-10	29.7604	-84.889	Apalachicola	FL	Fin Clip
APA_009	APA	Northeasternn Gulf	2013-4-10	29.7604	-84.889	Apalachicola	FL	Fin Clip
APA_010	APA	Northeasternn Gulf	2013-4-10	29.7604	-84.889	Apalachicola	FL	Fin Clip
APA_011	APA	Northeasternn Gulf	2013-5-8	29.6906	-85.2078	Apalachicola	FL	Fin Clip
APA_012	APA	Northeasternn Gulf	2013-5-8	29.6906	-85.2078	Apalachicola	FL	Fin Clip
APA_013	APA	Northeasternn Gulf	2013-5-8	29.6906	-85.2078	Apalachicola	FL	Fin Clip
APA_014	APA	Northeasternn Gulf	2013-5-8	29.7042	-85.1676	Apalachicola	FL	Fin Clip
APA_015	APA	Northeasternn Gulf	2013-5-15	29.8511	-84.6399	Apalachicola	FL	Fin Clip
APA_016	APA	Northeasternn Gulf	2013-5-15	29.8511	-84.6399	Apalachicola	FL	Fin Clip
APA_017	APA	Northeasternn Gulf	2013-5-15	29.7721	-84.8783	Apalachicola	FL	Fin Clip
APA_018	APA	Northeasternn Gulf	2013-5-15	29.7721	-84.8783	Apalachicola	FL	Fin Clip
APA_019	APA	Northeasternn Gulf	2013-5-15	29.7721	-84.8783	Apalachicola	FL	Fin Clip
APA_020	APA	Northeasternn Gulf	2013-5-15	29.7721	-84.8783	Apalachicola	FL	Fin Clip
APA_021	APA	Northeasternn Gulf	2013-5-15	29.7721	-84.8783	Apalachicola	FL	Fin Clip
APA_022	APA	Northeasternn Gulf	2013-5-15	29.722	-84.8902	Apalachicola	FL	Fin Clip
APA_023	APA	Northeasternn Gulf	2013-5-15	29.722	-84.8902	Apalachicola	FL	Fin Clip
APA_024	APA	Northeasternn Gulf	2013-5-15	29.7649	-84.8869	Apalachicola	FL	Fin Clip
APA_025	APA	Northeasternn Gulf	2013-6-5	29.6193	-85.0826	Apalachicola	FL	Fin Clip
APA_026	APA	Northeasternn Gulf	2013-6-5	29.6193	-85.0826	Apalachicola	FL	Fin Clip
APA_027	APA	Northeasternn Gulf	2013-6-5	29.6193	-85.0826	Apalachicola	FL	Fin Clip
APA_028	APA	Northeasternn Gulf	2013-6-11	29.7844	-84.8882	Apalachicola	FL	Fin Clip
LM2_001	LLM	Northwestern Gulf	2014-9-23	NA	NA	Lower_Laguna_Madre	TX	Fin Clip
LM2_002	LLM	Northwestern Gulf	2014-9-23	NA	NA	Lower_Laguna_Madre	TX	Fin Clip
LM2_003	LLM	Northwestern Gulf	2014-9-23	NA	NA	Lower_Laguna_Madre	TX	Fin Clip
LM2_004	LLM	Northwestern Gulf	2014-9-23	NA	NA	Lower_Laguna_Madre	TX	Fin Clip
LM2_005	LLM	Northwestern Gulf	2014-9-23	NA	NA	Lower_Laguna_Madre	TX	Fin Clip
LM2_008	LLM	Northwestern Gulf	2014-9-23	NA	NA	Lower_Laguna_Madre	TX	Fin Clip
LM2_011	LLM	Northwestern Gulf	2014-9-24	NA	NA	Lower_Laguna_Madre	TX	Fin Clip
LM2_012	LLM	Northwestern Gulf	2014-9-24	NA	NA	Lower_Laguna_Madre	TX	Fin Clip
LM2_013	LLM	Northwestern Gulf	2014-9-30	NA	NA	Lower_Laguna_Madre	TX	Fin Clip
LM2_014	LLM	Northwestern Gulf	2014-9-30	NA	NA	Lower_Laguna_Madre	TX	Fin Clip
LM2_015	LLM	Northwestern Gulf	2014-9-30	NA	NA	Lower_Laguna_Madre	TX	Fin Clip
LM2_016	LLM	Northwestern Gulf	2014-9-30	NA	NA	Lower_Laguna_Madre	TX	Fin Clip
LM2_017	LLM	Northwestern Gulf	2014-9-30	NA	NA	Lower_Laguna_Madre	TX	Fin Clip
LM2_018	LLM	Northwestern Gulf	2014-10-1	NA	NA	Lower_Laguna_Madre	TX	Fin Clip
LM2_019	LLM	Northwestern Gulf	2014-10-1	NA	NA	Lower_Laguna_Madre	TX	Fin Clip
LM2_020	LLM	Northwestern Gulf	2014-10-7	NA	NA	Lower_Laguna_Madre	TX	Fin Clip
LM2_021	LLM	Northwestern Gulf	2014-10-7	NA	NA	Lower_Laguna_Madre	TX	Fin Clip
LM2_022	LLM	Northwestern Gulf	2014-10-7	NA	NA	Lower_Laguna_Madre	TX	Fin Clip
LM2_023	LLM	Northwestern Gulf	2014-10-8	NA	NA	Lower_Laguna_Madre	TX	Fin Clip
LM2_024	LLM	Northwestern Gulf	2014-10-8	NA	NA	Lower_Laguna_Madre	TX	Fin Clip
LM2_025	LLM	Northwestern Gulf	2014-10-8	NA	NA	Lower_Laguna_Madre	TX	Fin Clip
LM2_026	LLM	Northwestern Gulf	2014-10-8	NA	NA	Lower_Laguna_Madre	TX	Fin Clip
LM2_027	LLM	Northwestern Gulf	2014-10-8	NA	NA	Lower_Laguna_Madre	TX	Fin Clip
LM2_028	LLM	Northwestern Gulf	2014-10-8	NA	NA	Lower_Laguna_Madre	TX	Fin Clip
LM2_029	LLM	Northwestern Gulf	2014-10-8	NA	NA	Lower_Laguna_Madre	TX	Fin Clip
LM2_031	LLM	Northwestern Gulf	2014-10-14	NA	NA	Lower_Laguna_Madre	TX	Fin Clip
LM2_032	LLM	Northwestern Gulf	2014-10-14	NA	NA	Lower_Laguna_Madre	TX	Fin Clip
LM2_033	LLM	Northwestern Gulf	2014-10-14	NA	NA	Lower_Laguna_Madre	TX	Fin Clip
LM2_034	LLM	Northwestern Gulf	2014-10-15	NA	NA	Lower_Laguna_Madre	TX	Fin Clip
LM2_035	LLM	Northwestern Gulf	2014-10-15	NA	NA	Lower_Laguna_Madre	TX	Fin Clip
LM2_036	LLM	Northwestern Gulf	2014-10-15	NA	NA	Lower_Laguna_Madre	TX	Fin Clip
LM2_037	LLM	Northwestern Gulf	2014-10-15	NA	NA	Lower_Laguna_Madre	TX	Fin Clip
LM2_039	LLM	Northwestern Gulf	2014-10-15	NA	NA	Lower_Laguna_Madre	TX	Fin Clip
LM2_040	LLM	Northwestern Gulf	2014-10-15	NA	NA	Lower_Laguna_Madre	TX	Fin Clip
LM2_042	LLM	Northwestern Gulf	2014-10-15	NA	NA	Lower_Laguna_Madre	TX	Fin Clip
LM2_043	LLM	Northwestern Gulf	2014-10-15	NA	NA	Lower_Laguna_Madre	TX	Fin Clip
LM2_044	LLM	Northwestern Gulf	2014-10-21	NA	NA	Lower_Laguna_Madre	TX	Fin Clip
LM2_045	LLM	Northwestern Gulf	2014-10-21	NA	NA	Lower_Laguna_Madre	TX	Fin Clip
LM2_046	LLM	Northwestern Gulf	2014-10-21	NA	NA	Lower_Laguna_Madre	TX	Fin Clip
LM2_047	LLM	Northwestern Gulf	2014-10-21	NA	NA	Lower_Laguna_Madre	TX	Fin Clip
LM2_048	LLM	Northwestern Gulf	2014-10-21	NA	NA	Lower_Laguna_Madre	TX	Fin Clip
MB2_001	MAT	Northwestern Gulf	2015-1-21	W 96 21' 56.2"	N 28? 24' 43.0"	Matagorda_Bay	TX	Fin Clip
MB2_002	MAT	Northwestern Gulf	2015-1-21	W 96 23' 51.8"	N 28? 25' 57.6"	Matagorda_Bay	TX	Fin Clip
MB2_003	MAT	Northwestern Gulf	2015-1-21	W 96 23' 51.8"	N 28? 25' 57.6"	Matagorda_Bay	TX	Fin Clip
MB2_004	MAT	Northwestern Gulf	2015-1-21	W 96 23' 51.8"	N 28? 25' 57.6"	Matagorda_Bay	TX	Fin Clip
MB2_005	MAT	Northwestern Gulf	2015-1-21	W 96 23' 51.8"	N 28? 25' 57.6"	Matagorda_Bay	TX	Fin Clip
MB2_006	MAT	Northwestern Gulf	2015-1-21	W 96 23' 51.8"	N 28? 25' 57.6"	Matagorda_Bay	TX	Fin Clip
MB2_007	MAT	Northwestern Gulf	2015-1-21	W 96 23' 51.8"	N 28? 25' 57.6"	Matagorda_Bay	TX	Fin Clip
MB2_008	MAT	Northwestern Gulf	2015-1-21	W 96 23' 51.8"	N 28? 25' 57.6"	Matagorda_Bay	TX	Fin Clip
MB2_009	MAT	Northwestern Gulf	2015-1-21	W 96 23' 51.8"	N 28? 25' 57.6"	Matagorda_Bay	TX	Fin Clip
MB2_010	MAT	Northwestern Gulf	2015-1-21	W 96 23' 51.8"	N 28? 25' 57.6"	Matagorda_Bay	TX	Fin Clip
MB2_011	MAT	Northwestern Gulf	2015-1-21	W 96 23' 51.8"	N 28? 25' 57.6"	Matagorda_Bay	TX	Fin Clip
MB2_012	MAT	Northwestern Gulf	2015-1-21	W 96 23' 51.8"	N 28? 25' 57.6"	Matagorda_Bay	TX	Fin Clip
MB2_013	MAT	Northwestern Gulf	2015-1-21	W 96 23' 51.8"	N 28? 25' 57.6"	Matagorda_Bay	TX	Fin Clip
MB2_014	MAT	Northwestern Gulf	2015-1-21	W 96 23' 51.8"	N 28? 25' 57.6"	Matagorda_Bay	TX	Fin Clip
MB2_015	MAT	Northwestern Gulf	2015-1-21	W 96 23' 51.8"	N 28? 25' 57.6"	Matagorda_Bay	TX	Fin Clip
MB2_016	MAT	Northwestern Gulf	2015-1-21	W 96 23' 51.8"	N 28? 25' 57.6"	Matagorda_Bay	TX	Fin Clip
MB2_017	MAT	Northwestern Gulf	2015-1-21	W 96 23' 51.8"	N 28? 25' 57.6"	Matagorda_Bay	TX	Fin Clip
MB2_018	MAT	Northwestern Gulf	2015-1-21	W 96 23' 51.8"	N 28? 25' 57.6"	Matagorda_Bay	TX	Fin Clip
MB2_019	MAT	Northwestern Gulf	2015-1-21	W 96 23' 51.8"	N 28? 25' 57.6"	Matagorda_Bay	TX	Fin Clip
MB2_020	MAT	Northwestern Gulf	2015-1-21	W 96 23' 51.8"	N 28? 25' 57.6"	Matagorda_Bay	TX	Fin Clip
MB2_021	MAT	Northwestern Gulf	2015-1-21	W 96 23' 51.8"	N 28? 25' 57.6"	Matagorda_Bay	TX	Fin Clip
MB2_022	MAT	Northwestern Gulf	2015-1-21	W 96 23' 51.8"	N 28? 25' 57.6"	Matagorda_Bay	TX	Fin Clip
MB2_023	MAT	Northwestern Gulf	2015-1-21	W 96 23' 51.8"	N 28? 25' 57.6"	Matagorda_Bay	TX	Fin Clip
MB2_024	MAT	Northwestern Gulf	2015-1-21	W 96 23' 51.8"	N 28? 25' 57.6"	Matagorda_Bay	TX	Fin Clip
MB2_025	MAT	Northwestern Gulf	2015-1-21	W 96 23' 51.8"	N 28? 25' 57.6"	Matagorda_Bay	TX	Fin Clip
MB2_026	MAT	Northwestern Gulf	2015-1-21	W 96 23' 51.8"	N 28? 25' 57.6"	Matagorda_Bay	TX	Fin Clip
MB2_027	MAT	Northwestern Gulf	2015-1-21	W 96 23' 51.8"	N 28? 25' 57.6"	Matagorda_Bay	TX	Fin Clip
MB2_028	MAT	Northwestern Gulf	2015-1-21	W 96 23' 51.8"	N 28? 25' 57.6"	Matagorda_Bay	TX	Fin Clip
MB2_029	MAT	Northwestern Gulf	2015-1-21	W 96 23' 51.8"	N 28? 25' 57.6"	Matagorda_Bay	TX	Fin Clip
MB2_030	MAT	Northwestern Gulf	2015-1-21	W 96 23' 51.8"	N 28? 25' 57.6"	Matagorda_Bay	TX	Fin Clip
MB2_031	MAT	Northwestern Gulf	2015-1-21	W 96 23' 51.8"	N 28? 25' 57.6"	Matagorda_Bay	TX	Fin Clip
MB2_032	MAT	Northwestern Gulf	2015-1-21	W 96 23' 51.8"	N 28? 25' 57.6"	Matagorda_Bay	TX	Fin Clip
MB2_033	MAT	Northwestern Gulf	2015-1-21	W 96 23' 51.8"	N 28? 25' 57.6"	Matagorda_Bay	TX	Fin Clip
MB2_034	MAT	Northwestern Gulf	2015-1-21	W 96 23' 51.8"	N 28? 25' 57.6"	Matagorda_Bay	TX	Fin Clip
MB2_035	MAT	Northwestern Gulf	2015-1-21	W 96 23' 51.8"	N 28? 25' 57.6"	Matagorda_Bay	TX	Fin Clip
MB2_036	MAT	Northwestern Gulf	2015-1-21	W 96 23' 51.8"	N 28? 25' 57.6"	Matagorda_Bay	TX	Fin Clip
MB2_037	MAT	Northwestern Gulf	2015-1-21	W 96 23' 51.8"	N 28? 25' 57.6"	Matagorda_Bay	TX	Fin Clip
MB2_038	MAT	Northwestern Gulf	2015-1-21	W 96 23' 51.8"	N 28? 25' 57.6"	Matagorda_Bay	TX	Fin Clip
MB2_040	MAT	Northwestern Gulf	2015-1-21	W 96 23' 51.8"	N 28? 25' 57.6"	Matagorda_Bay	TX	Fin Clip
MB2_041	MAT	Northwestern Gulf	2015-1-21	W 96 23' 51.8"	N 28? 25' 57.6"	Matagorda_Bay	TX	Fin Clip
MB2_042	MAT	Northwestern Gulf	2015-1-21	W 96 23' 51.8"	N 28? 25' 57.6"	Matagorda_Bay	TX	Fin Clip
MB2_043	MAT	Northwestern Gulf	2015-1-21	W 96 23' 51.8"	N 28? 25' 57.6"	Matagorda_Bay	TX	Fin Clip
MB2_044	MAT	Northwestern Gulf	2015-1-21	W 96 23' 51.8"	N 28? 25' 57.6"	Matagorda_Bay	TX	Fin Clip
MB2_045	MAT	Northwestern Gulf	2015-1-21	W 96 23' 51.8"	N 28? 25' 57.6"	Matagorda_Bay	TX	Fin Clip
MB2_046	MAT	Northwestern Gulf	2015-1-21	W 96 23' 51.8"	N 28? 25' 57.6"	Matagorda_Bay	TX	Fin Clip
MB2_047	MAT	Northwestern Gulf	2015-1-21	W 96 23' 51.8"	N 28? 25' 57.6"	Matagorda_Bay	TX	Fin Clip
MB2_048	MAT	Northwestern Gulf	2015-1-21	W 96 23' 51.8"	N 28? 25' 57.6"	Matagorda_Bay	TX	Fin Clip
MB2_049	MAT	Northwestern Gulf	2015-1-21	W 96 23' 51.8"	N 28? 25' 57.6"	Matagorda_Bay	TX	Fin Clip
MB2_050	MAT	Northwestern Gulf	2015-1-21	W 96 23' 51.8"	N 28? 25' 57.6"	Matagorda_Bay	TX	Fin Clip
