# Supplementary material for: Evolution of population structure in an estuarine‐dependent marine fish
Source: Ecol Evol. 2019 Feb 26;9(6):3141–52. doi: 10.1002/ece3.4936 (PMC6434539; doi:10.1002/ece3.4936)
Supplement: Supplementary file 8 [file ECE3-9-3141-s008.xlsx]

## Sheet: high_conf_outlier_summary
Locus	LG	Pos	Cluster
Contig_29149	3	76.85	1
Contig_22921	3	76.85	1
Contig_12403	5	7.84	2
Contig_16628	5	8.12	2
Contig_83533	5	8.6	2
Contig_37123	5	10.33	2
Contig_8867	5	13.04	3
Contig_41916	5	13.74	3
Contig_53440	7	6.48	NA
Contig_30010	7	50.94	NA
Contig_14586	7	68.8	4
Contig_19008	7	69.5	4
Contig_12765	8	4.15	5
Contig_13111	8	4.15	5
Contig_14059	8	8.55	6
Contig_38678	8	8.55	6
Contig_18350	10	11.59	7
Contig_21372	10	11.59	7
Contig_42920	12	47.46	NA
Contig_45648	13	79.65	8
Contig_66331	13	79.65	8
Contig_67276	13	79.83	8
Contig_64456	13	80.27	8
Contig_33200	13	80.27	8
Contig_67449	14	75.5	9
Contig_5976	14	76.77	9
Contig_22948	14	77.48	9
Contig_20915	14	80.97	10
Contig_10413	14	82.27	10
Contig_17750	15	28.26	NA
Contig_45388	18	78.78	11
Contig_2705	18	79.41	11
Contig_23346	18	79.41	11
Contig_15311	18	79.41	11
Contig_19050	20	61.06	12
Contig_12224	20	61.06	12
Contig_518	20	73.78	13
Contig_14312	20	75.04	13
Contig_5672	20	75.04	13
Contig_13928	21	64.42	NA
Contig_31194	22	53.26	NA
Contig_31777	24	73.65	14
Contig_7751	24	73.65	14
Contig_42054	24	79.38	15
Contig_33160	24	81.27	15
