# Supplementary material for: Evolution of population structure in an estuarine‐dependent marine fish
Source: Ecol Evol. 2019 Feb 26;9(6):3141–52. doi: 10.1002/ece3.4936 (PMC6434539; doi:10.1002/ece3.4936)
Supplement: Supplementary file 9 [file ECE3-9-3141-s009.xlsx]

## Sheet: go_terms_table
Supplemental Table 7
GO ID	Description	FDR	Proteins
GO:0001941	postsynaptic membrane organization	0.00272	NRXN2,GLRB,NLGN1,CDH2
GO:0048666	neuron development	0.00272	CTNND2,SDC2,STMN2,NLGN1,SLITRK4,CNTN4,NEK3,TSKU,CHL1,DIO3,CTNNA2,CDH4,CSMD3,NTM,FEZF1,BICDL1,LYN,LINGO1,RTN4RL1,FAM65B,DAB2IP,EXT1,SYNGAP1,ALS2,CEP290,PTPRZ1,OPCML
GO:0097104	postsynaptic membrane assembly	0.00272	NRXN2,NLGN1,CDH2
GO:0031175	neuron projection development	0.00306	CTNND2,SDC2,STMN2,NLGN1,SLITRK4,CNTN4,NEK3,TSKU,CHL1,CTNNA2,CDH4,CSMD3,FEZF1,BICDL1,LYN,LINGO1,RTN4RL1,FAM65B,DAB2IP,EXT1,SYNGAP1,ALS2,PTPRZ1
GO:0007169	transmembrane receptor protein tyrosine kinase signaling pathway	0.00386	PAG1,PTPRT,FOXO1,F3,ARPC5,SDC2,CSPG4,NRG3,BCAR1,POLR2K,PDGFC,LYN,HSP90AA1,PTPN2,DAB2IP
GO:0043113	receptor clustering	0.00443	NRXN2,GLRB,DLG1,NLGN1,SYNGAP1,CDH2
GO:0098609	cell-cell adhesion	0.00454	PAG1,PTPRT,NRXN2,SERPINF2,CTNND2,DLG1,NLGN1,CDH20,CNTN4,CTNNA2,SDK2,CDH4,ABAT,RAP2B,LYN,PTPN2,FAM65B,ANXA2,FNDC3A,CDH2
GO:0007155	cell adhesion	0.00508	PAG1,PTPRT,NRXN2,SERPINF2,CNTN3,CTNND2,DLG1,NLGN1,CDH20,CNTN4,LYVE1,CHL1,CTNNA2,SDK2,BCAR1,CDH4,ABAT,ACAN,KITLG,NTM,RAP2B,LYN,IFT74,FZD7,PTPN2,FAM65B,CFDP1,ANXA2,HAPLN3,HSD17B12,MFGE8,OPCML,FNDC3A,CDH2
GO:0030182	neuron differentiation	0.00508	CTNND2,SDC2,STMN2,NLGN1,SLITRK4,CNTN4,NEK3,TSKU,CHL1,DIO3,CTNNA2,SDK2,CDH4,CSMD3,NTM,FEZF1,BICDL1,LYN,LINGO1,FZD7,RTN4RL1,FAM65B,DAB2IP,EXT1,SYNGAP1,ALS2,CEP290,PTPRZ1,ECT2,OPCML
GO:0007416	synapse assembly	0.0117	NRXN2,NLGN1,SLITRK4,SDK2,LRRTM1,CDH2
GO:0050808	synapse organization	0.0127	NRXN2,GLRB,CTNND2,NLGN1,SLITRK4,CTNNA2,SDK2,LRRTM1,DAB2IP,ALS2,CDH2
GO:0048468	cell development	0.0148	CTNND2,SDC2,STMN2,NLGN1,SLITRK4,CNTN4,NEK3,SYCP1,TSKU,CHL1,DIO3,CTNNA2,NRG3,CDH4,CSMD3,KITLG,RNF2,NTM,FEZF1,BICDL1,LYN,IFT74,FAM65B,LINGO1,FZD7,RTN4RL1,DAB2IP,ANXA2,EXT1,SYNGAP1,ALS2,CEP290,PTPRZ1,ECT2,OPCML,FNDC3A,CDH2
GO:0050767	regulation of neurogenesis	0.0222	SDC2,STMN2,NLGN1,CNTN4,NRG3,CDH4,CSMD3,FEZF1,LYN,LINGO1,RTN4RL1,DAB2IP,SYNGAP1,PTPRZ1,ECT2,CDH2
GO:0097118	neuroligin clustering involved in postsynaptic membrane assembly	0.0227	NRXN2,CDH2
GO:0016337	single organismal cell-cell adhesion	0.0237	PAG1,NRXN2,SERPINF2,CTNND2,DLG1,NLGN1,CNTN4,CTNNA2,ABAT,RAP2B,LYN,PTPN2,FAM65B,FNDC3A,CDH2
GO:0044091	membrane biogenesis	0.0257	NRXN2,NLGN1,ANXA2,CDH2
GO:0098742	cell-cell adhesion via plasma-membrane adhesion molecules	0.0277	PTPRT,NLGN1,CDH20,SDK2,CDH4,CDH2
GO:2000809	positive regulation of synaptic vesicle clustering	0.0295	NLGN1,CDH2
GO:0045664	regulation of neuron differentiation	0.0334	SDC2,STMN2,NLGN1,CNTN4,CDH4,CSMD3,FEZF1,LYN,LINGO1,RTN4RL1,DAB2IP,SYNGAP1,ECT2
GO:0007157	heterophilic cell-cell adhesion via plasma membrane cell adhesion molecules	0.0339	NLGN1,CDH4,CDH2
GO:0010975	regulation of neuron projection development	0.0339	SDC2,STMN2,NLGN1,CDH4,CSMD3,LYN,LINGO1,RTN4RL1,DAB2IP,SYNGAP1
GO:0048699	generation of neurons	0.0339	CTNND2,SDC2,STMN2,NLGN1,SLITRK4,CNTN4,NEK3,TSKU,CHL1,DIO3,CTNNA2,NRG3,SDK2,CDH4,CSMD3,NTM,FEZF1,BICDL1,LYN,LINGO1,FZD7,RTN4RL1,FAM65B,DAB2IP,EXT1,SYNGAP1,ALS2,CEP290,PTPRZ1,ECT2,OPCML,CDH2
GO:0097119	postsynaptic density protein 95 clustering	0.0339	NRXN2,NLGN1,CDH2
GO:0050803	regulation of synapse structure or activity	0.0398	NLGN1,SLITRK4,CTNNA2,LRRTM1,DAB2IP,SYNGAP1,CDH2
GO:0050807	regulation of synapse organization	0.0398	NLGN1,SLITRK4,CTNNA2,LRRTM1,DAB2IP,CDH2
GO:0051056	regulation of small GTPase mediated signal transduction	0.042	ARHGEF12,LPAR6,KITLG,FAM65B,DAB2IP,STARD13,SYNGAP1,ALS2,MCF2L,ECT2
GO:0007399	nervous system development	0.0472	NRXN2,GLRB,CNTN3,CTNND2,ARPC5,SDC2,STMN2,DLG1,NLGN1,SLITRK4,CNTN4,CSPG4,NEK3,TSKU,CHL1,DIO3,CTNNA2,NRG3,SDK2,LRRTM1,CDH4,ABAT,ACAN,CSMD3,NTM,FEZF1,BICDL1,PDGFC,LYN,LINGO1,FZD7,RTN4RL1,FAM65B,DAB2IP,HAPLN3,EXT1,SYNGAP1,ALS2,CEP290,PTPRZ1,ECT2,STK3,OPCML,HRSP12,CDH2
