# Supplementary material for: Evolution of population structure in an estuarine‐dependent marine fish
Source: Ecol Evol. 2019 Feb 26;9(6):3141–52. doi: 10.1002/ece3.4936 (PMC6434539; doi:10.1002/ece3.4936)
Supplement: Supplementary file 10 [file ECE3-9-3141-s010.xlsx]

## Sheet: cand_gene_table_final
Supplemental Table 8
Protein.Name	Locus	LG	Position	Scaffold	Start	End	Strand	Gene ID	Gene Name	In Exon	Sig G)	Closest
glutamate receptor ionotropic, kainate 4-like	Contig_8867	5	13.04	NW_017607878.1	18331	110906	-	109139700	grik4	FALSE	FALSE	FALSE
N-lysine methyltransferase KMT5A-A-like	Contig_8867	5	13.04	NW_017607878.1	127962	129492	+	109139717	kmt5a	FALSE	FALSE	TRUE
TOPBP1 interacting checkpoint and replication regulator	Contig_42054	24	79.38	NW_017607929.1	554283	570181	-	104922401	ticrr	FALSE	FALSE	FALSE
monoacylglycerol lipase ABHD2-B	Contig_42054	24	79.38	NW_017607929.1	501230	512437	+	104922392	abhd2-b	FALSE	FALSE	FALSE
creatine kinase U-type, mitochondrial	Contig_42054	24	79.38	NW_017607929.1	538579	550744	-	104922396	ckmt1	TRUE	FALSE	TRUE
hyaluronan and proteoglycan link protein 3	Contig_42054	24	79.38	NW_017607929.1	458080	464369	-	104922390	hapln3	FALSE	TRUE	FALSE
lactadherin	Contig_42054	24	79.38	NW_017607929.1	472172	496190	-	104922391	mfge8	FALSE	TRUE	FALSE
very-long-chain 3-oxoacyl-CoA reductase-A	Contig_42054	24	79.38	NW_017607929.1	605269	623430	-	104922399	hsd17b12	FALSE	TRUE	FALSE
apoptosis-enhancing nuclease	Contig_42054	24	79.38	NW_017607929.1	521818	526116	-	104922394	aen	FALSE	FALSE	FALSE
uncharacterized LOC109138952	Contig_42054	24	79.38	NW_017607929.1	624170	642824	-	109138952	LOC109138952	FALSE	FALSE	FALSE
protein disulfide isomerase family A member 3	Contig_42054	24	79.38	NW_017607929.1	527311	533088	-	104922395	pdia3	FALSE	FALSE	FALSE
alkB homolog 3, alpha-ketoglutaratedependent dioxygenase	Contig_42054	24	79.38	NW_017607929.1	573201	604408	-	104922397	alkbh3	FALSE	FALSE	FALSE
aggrecan core protein	Contig_42054	24	79.38	NW_017607929.1	438879	455151	+	104922400	acan	FALSE	TRUE	FALSE
retinaldehyde binding protein 1	Contig_42054	24	79.38	NW_017607929.1	512811	518658	-	104922393	rlbp1	FALSE	FALSE	FALSE
chromosome unknown C11orf96 homolog	Contig_42054	24	79.38	NW_017607929.1	576266	577740	-	104922398	cunh11orf96	FALSE	FALSE	FALSE
alpha-2-antiplasmin-like	Contig_83533	5	8.6	NW_017608044.1	140479	144288	-	104923535	serpinf2	FALSE	TRUE	FALSE
WD repeat domain 81	Contig_83533	5	8.6	NW_017608044.1	145192	157614	-	104923536	wdr81	FALSE	FALSE	FALSE
reticulon-4 receptor-like 1	Contig_83533	5	8.6	NW_017608044.1	79807	83601	+	104923560	rtn4rl1	FALSE	TRUE	FALSE
replication protein A 70 kDa DNA-binding subunit	Contig_83533	5	8.6	NW_017608044.1	114031	139270	-	104923537	rpa1	FALSE	FALSE	FALSE
multidrug and toxin extrusion protein 1-like	Contig_83533	5	8.6	NW_017608044.1	185844	191182	-	109142878	slc47a1	FALSE	FALSE	FALSE
multidrug and toxin extrusion protein 1-like	Contig_83533	5	8.6	NW_017608044.1	191060	198255	-	104923532	slc47a1	FALSE	FALSE	FALSE
solute carrier family 13 member 5	Contig_83533	5	8.6	NW_017608044.1	163019	170166	+	104923534	slc13a5	TRUE	FALSE	TRUE
multidrug and toxin extrusion protein 1-like	Contig_83533	5	8.6	NW_017608044.1	174877	184579	+	104923533	slc47a1	FALSE	FALSE	FALSE
uncharacterized LOC109142852	Contig_83533	5	8.6	NW_017608044.1	113485	114215	+	109142852	LOC109142852	FALSE	FALSE	FALSE
PITPNM family member 3	Contig_83533	5	8.6	NW_017608044.1	211027	265316	-	104923559	pitpnm3	FALSE	FALSE	FALSE
cadherin 20	Contig_14586	7	68.8	NW_017608092.1	110720	192945	+	104931684	cdh20	FALSE	TRUE	TRUE
Rho guanine nucleotide exchange factor 12	Contig_8867	5	13.04	NW_017608094.1	109834	144365	-	104918032	arhgef12	FALSE	TRUE	TRUE
synaptonemal complex protein 1	Contig_21372	10	11.59	NW_017608172.1	1143419	1150085	+	104918367	sycp1	FALSE	TRUE	FALSE
monocarboxylate transporter 1-like	Contig_21372	10	11.59	NW_017608172.1	1132735	1142246	+	104918366	slc16a1	FALSE	FALSE	FALSE
protein FAM19A2-like	Contig_21372	10	11.59	NW_017608172.1	920959	1019705	+	104918365	fam19a2	FALSE	FALSE	TRUE
thyroid stimulating hormone beta	Contig_21372	10	11.59	NW_017608172.1	1161821	1163487	+	104918371	tshb	FALSE	FALSE	FALSE
sodium-coupled monocarboxylate transporter 1-like	Contig_21372	10	11.59	NW_017608172.1	1152575	1161388	-	104918370	slc5a8	FALSE	FALSE	FALSE
integumentary mucin A.1-like	Contig_21372	10	11.59	NW_017608172.1	1150660	1152243	-	104918368	fim-a.1	FALSE	FALSE	FALSE
uncharacterized LOC109138377	Contig_52448	NA	NA	NW_017608177.1	84623	142913	-	109138377	LOC109138377	FALSE	FALSE	TRUE
SLIT and NTRK like family member 4	Contig_52448	NA	NA	NW_017608177.1	144472	149618	+	104917663	slitrk4	FALSE	TRUE	FALSE
fibronectin type III domain containing 3A	Contig_12403	5	7.84	NW_017608252.1	988195	1029563	-	104928957	fndc3a	FALSE	TRUE	FALSE
component of oligomeric golgi complex 6	Contig_12403	5	7.84	NW_017608252.1	1120695	1140625	+	104925221	cog6	FALSE	FALSE	FALSE
transfer RNA lysine (anticodon UUU)	Contig_12403	5	7.84	NW_017608252.1	1065828	1065900	+	109138614	trnak	FALSE	FALSE	FALSE
forkhead box protein O1-A	Contig_12403	5	7.84	NW_017608252.1	1164433	1188688	-	104925216	foxo1	FALSE	TRUE	FALSE
motilin receptor-like	Contig_12403	5	7.84	NW_017608252.1	980440	984315	-	104928956	mlnr	FALSE	FALSE	FALSE
RCSD domain containing 1	Contig_12403	5	7.84	NW_017608252.1	961152	975147	-	104928955	rcsd1	FALSE	FALSE	FALSE
transfer RNA lysine (anticodon UUU)	Contig_12403	5	7.84	NW_017608252.1	1068355	1068427	+	109138616	trnak	FALSE	FALSE	FALSE
lysophosphatidic acid receptor 6-like	Contig_12403	5	7.84	NW_017608252.1	1048106	1050714	+	104925212	lpar6	FALSE	TRUE	FALSE
NIMA related kinase 3	Contig_12403	5	7.84	NW_017608252.1	1058684	1065360	-	104925214	nek3	FALSE	TRUE	FALSE
transfer RNA lysine (anticodon UUU)	Contig_12403	5	7.84	NW_017608252.1	1066282	1066354	+	109138615	trnak	FALSE	FALSE	FALSE
lipoma HMGIC fusion partner	Contig_12403	5	7.84	NW_017608252.1	1077657	1118781	-	104925215	lhfp	FALSE	FALSE	TRUE
RCC1 and BTB domain containing protein 2	Contig_12403	5	7.84	NW_017608252.1	1033160	1041954	+	104925211	rcbtb2	FALSE	FALSE	FALSE
mab-21 like 1	Contig_37123	5	10.33	NW_017608252.1	2002808	2004534	+	104923291	mab21l1	FALSE	FALSE	FALSE
neurobeachin-like	Contig_37123	5	10.33	NW_017608252.1	1949652	2132752	-	104923311	nbea	FALSE	FALSE	FALSE
stAR-related lipid transfer protein 13-like	Contig_37123	5	10.33	NW_017608252.1	2136173	2193352	-	104923292	stard13	FALSE	TRUE	FALSE
collagen alpha-1(XXI) chain-like	Contig_53440	7	6.48	NW_017608254.1	780344	791762	+	109138629	col21a1	TRUE	FALSE	TRUE
intraflagellar transport 74	Contig_53440	7	6.48	NW_017608254.1	683570	694386	+	104934431	ift74	FALSE	TRUE	FALSE
zinc finger CCHC-type containing 2	Contig_53440	7	6.48	NW_017608254.1	697534	722236	-	104934432	zcchc2	FALSE	FALSE	FALSE
disks large homolog 1-like	Contig_53440	7	6.48	NW_017608254.1	837096	868300	-	104939045	dlg1	FALSE	TRUE	FALSE
collagen alpha-1(XXI) chain-like	Contig_53440	7	6.48	NW_017608254.1	734796	776234	+	104934433	col21a1	FALSE	FALSE	TRUE
catenin alpha-2	Contig_27534	NA	NA	NW_017608307.1	184176	266767	-	104928185	ctnna2	FALSE	TRUE	TRUE
leucine-rich repeat transmembrane neuronal protein 1	Contig_27534	NA	NA	NW_017608307.1	294212	297488	+	104927897	lrrtm1	FALSE	TRUE	FALSE
follistatin like 5	Contig_12024	NA	NA	NW_017608382.1	103849	270944	-	104919398	fstl5	FALSE	FALSE	TRUE
tsukushin-like	Contig_12024	NA	NA	NW_017608382.1	272519	274137	-	109138916	tsku	FALSE	TRUE	FALSE
piggyBac transposable element-derived protein 4-like	Contig_13111	8	4.15	NW_017608406.1	2743455	2748192	-	104934978	pgbd4	FALSE	FALSE	TRUE
amylo-alpha-1, 6-glucosidase, 4-alpha-glucanotransferase	Contig_64456	13	80.27	NW_017608487.1	1364316	1392004	-	104934804	agl	FALSE	FALSE	TRUE
putative ferric-chelate reductase 1	Contig_64456	13	80.27	NW_017608487.1	1395526	1410509	+	104928199	frrs1	FALSE	FALSE	FALSE
ADAMTS-like protein 2	Contig_64456	13	80.27	NW_017608487.1	1327194	1355377	+	104934805	adamtsl2	FALSE	FALSE	FALSE
tissue factor-like	Contig_64456	13	80.27	NW_017608487.1	1422886	1433102	+	104928194	f3	FALSE	TRUE	FALSE
ring finger protein 2	Contig_64456	13	80.27	NW_017608487.1	1318387	1325944	-	104934803	rnf2	FALSE	TRUE	FALSE
chromosome unknown C5orf22 homolog	Contig_64456	13	80.27	NW_017608487.1	1282815	1292162	+	104934799	cunh5orf22	FALSE	FALSE	FALSE
dentin sialophosphoprotein-like	Contig_64456	13	80.27	NW_017608487.1	1437999	1455275	-	104928200	dspp	FALSE	FALSE	FALSE
hypothetical protein	Contig_64456	13	80.27	NW_017608487.1	1298432	1303865	+	104934800	c5orf22	FALSE	FALSE	FALSE
actin-related protein 2/3 complex subunit 5-like	Contig_64456	13	80.27	NW_017608487.1	1309864	1314131	+	104934801	arpc5	FALSE	TRUE	FALSE
tudor domain containing 3	Contig_42920	12	47.46	NW_017608490.1	524802	541855	+	104926258	tdrd3	FALSE	FALSE	FALSE
protein diaphanous homolog 3	Contig_42920	12	47.46	NW_017608490.1	361608	519307	-	104926257	diaph3	FALSE	FALSE	TRUE
centrosomal protein of 290 kDa-like	Contig_8978	NA	NA	NW_017608491.1	2233733	2241376	-	109136729	cep290	FALSE	TRUE	FALSE
lymphatic vessel endothelial hyaluronic acid receptor 1-like	Contig_8978	NA	NA	NW_017608491.1	2221961	2225237	+	109139289	lyve1	FALSE	TRUE	FALSE
eukaryotic translation initiation factor 4 gamma 2-like	Contig_8978	NA	NA	NW_017608491.1	2192091	2205731	+	104922608	eif4g2	FALSE	FALSE	TRUE
uncharacterized protein C12orf29 homolog	Contig_8978	NA	NA	NW_017608491.1	2226432	2233244	+	109139283	c12orf29	FALSE	FALSE	FALSE
carbohydrate sulfotransferase 1-like	Contig_75137	NA	NA	NW_017608555.1	301287	306652	+	109139454	chst1	FALSE	FALSE	TRUE
E3 ubiquitin-protein ligase RNF19A-like	Contig_5976	14	76.77	NW_017608563.1	474753	497848	+	104918640	rnf19a	FALSE	FALSE	FALSE
tyrosine-protein phosphatase non-receptor type 2-like	Contig_5976	14	76.77	NW_017608563.1	459368	471725	-	104918639	ptpn2	TRUE	TRUE	TRUE
cytochrome c1-like	Contig_5976	14	76.77	NW_017608563.1	526705	534864	-	104918645	cyc1	FALSE	FALSE	FALSE
sperm-associated antigen 1A-like	Contig_5976	14	76.77	NW_017608563.1	498029	510067	-	104918661	spag1a	FALSE	FALSE	FALSE
ribonuclease UK114-like	Contig_5976	14	76.77	NW_017608563.1	521879	526578	+	104918643	hrsp12	FALSE	TRUE	FALSE
RNA polymerase II subunit K	Contig_5976	14	76.77	NW_017608563.1	512041	513982	-	104918641	polr2k	FALSE	TRUE	FALSE
lysosomal-associated transmembrane protein 4B	Contig_5976	14	76.77	NW_017608563.1	548995	560468	-	104918647	laptm4b	FALSE	FALSE	FALSE
serine/threonine kinase 3	Contig_5976	14	76.77	NW_017608563.1	514174	521424	+	104918642	stk3	FALSE	TRUE	FALSE
proteasome assembly chaperone 2	Contig_5976	14	76.77	NW_017608563.1	454439	457464	+	104918638	psmg2	FALSE	FALSE	FALSE
ribosomal protein L30	Contig_5976	14	76.77	NW_017608563.1	541433	544518	+	104918646	rpl30	FALSE	FALSE	FALSE
pro-neuregulin-3, membrane-bound isoform-like	Contig_14469	NA	NA	NW_017608608.1	164647	479477	-	109139652	nrg3	FALSE	TRUE	TRUE
BICD family-like cargo adapter 1	Contig_41916	5	13.74	NW_017608613.1	47398	64087	+	104936494	bicdl1	FALSE	TRUE	FALSE
ubiquitination factor E4A	Contig_41916	5	13.74	NW_017608613.1	67620	80899	+	104936480	ube4a	FALSE	FALSE	FALSE
protein FAM98B-like	Contig_41916	5	13.74	NW_017608613.1	26285	43506	-	104936503	fam98b	FALSE	FALSE	FALSE
phosphorylase kinase catalytic subunit gamma 1	Contig_41916	5	13.74	NW_017608613.1	14845	21534	-	104936522	phkg1	FALSE	FALSE	FALSE
phosphoserine phosphatase	Contig_41916	5	13.74	NW_017608613.1	7016	10497	-	104936532	psph	FALSE	FALSE	FALSE
lysine methyltransferase 2A	Contig_41916	5	13.74	NW_017608613.1	85236	126225	+	104936774	kmt2a	FALSE	FALSE	FALSE
uncharacterized LOC104936526	Contig_41916	5	13.74	NW_017608613.1	12886	14730	+	104936526	LOC104936526	FALSE	FALSE	FALSE
nipsnap homolog 2	Contig_41916	5	13.74	NW_017608613.1	173	7011	+	104936548	gbas	FALSE	FALSE	TRUE
coiled-coil-helix-coiled-coil-helix domain containing 2	Contig_41916	5	13.74	NW_017608613.1	21802	24513	-	104936513	chchd2	FALSE	FALSE	FALSE
contactin-4-like	Contig_18350	10	11.59	NW_017608855.1	2547437	2697601	+	104934023	cntn4	FALSE	TRUE	FALSE
band 4.1-like protein 1	Contig_18350	10	11.59	NW_017608855.1	2694916	2773269	-	104934021	epb41l1	FALSE	FALSE	FALSE
contactin-3	Contig_49438	NA	NA	NW_017608855.1	2119722	2171544	-	104922184	cntn3	FALSE	TRUE	TRUE
cell adhesion molecule L1 like	Contig_49438	NA	NA	NW_017608855.1	2257894	2321696	+	104922183	chl1	FALSE	TRUE	FALSE
glycine receptor beta	Contig_53354	NA	NA	NW_017608856.1	120705	148488	+	104928603	glrb	TRUE	TRUE	TRUE
platelet derived growth factor C	Contig_53354	NA	NA	NW_017608856.1	68038	123764	-	104928604	pdgfc	FALSE	TRUE	TRUE
glutamate ionotropic receptor AMPA type subunit 2	Contig_53354	NA	NA	NW_017608856.1	157033	203096	+	104928602	gria2	FALSE	FALSE	FALSE
FEZ family zinc finger 1	Contig_31777	24	73.65	NW_017608864.1	666524	675030	-	104927984	fezf1	FALSE	TRUE	FALSE
E3 ubiquitin-protein ligase TRIM21-like	Contig_7751	24	73.65	NW_017608864.1	524641	539319	-	104934087	trim21	FALSE	FALSE	FALSE
calcium dependent secretion activator 2	Contig_31777	24	73.65	NW_017608864.1	678551	902263	-	104927985	cadps2	FALSE	FALSE	FALSE
aminoadipate-semialdehyde synthase	Contig_7751	24	73.65	NW_017608864.1	642556	663860	-	104927983	aass	FALSE	FALSE	FALSE
protein tyrosine phosphatase, receptor type Z1	Contig_7751	24	73.65	NW_017608864.1	556185	640421	+	104937321	ptprz1	FALSE	TRUE	TRUE
uncharacterized LOC109140565	Contig_12765	8	4.15	NW_017608865.1	153029	156151	+	109140565	LOC109140565	FALSE	FALSE	FALSE
trace amine-associated receptor 1-like	Contig_12765	8	4.15	NW_017608865.1	145053	147874	-	109140564	taar1	FALSE	FALSE	TRUE
meprin A subunit alpha-like	Contig_12765	8	4.15	NW_017608865.1	213187	218639	-	104939907	mep1a	FALSE	FALSE	FALSE
adhesion G protein-coupled receptor F5-like	Contig_12765	8	4.15	NW_017608865.1	186567	197148	+	104939911	adgrf5	FALSE	FALSE	FALSE
adhesion G protein-coupled receptor F4-like	Contig_12765	8	4.15	NW_017608865.1	199443	212871	+	104939910	adgrf4	FALSE	FALSE	FALSE
trace amine-associated receptor 1-like	Contig_12765	8	4.15	NW_017608865.1	148995	150674	-	104938364	taar1	FALSE	FALSE	TRUE
relaxin receptor 1	Contig_12765	8	4.15	NW_017608865.1	8679	68805	-	104932580	rxfp1	FALSE	FALSE	FALSE
trace amine-associated receptor 1-like	Contig_12765	8	4.15	NW_017608865.1	163766	164725	-	109140566	taar1	FALSE	FALSE	TRUE
adhesion G protein-coupled receptor F5-like	Contig_12765	8	4.15	NW_017608865.1	179601	185083	+	109140567	adgrf5	FALSE	FALSE	FALSE
opioid-binding protein/cell adhesion molecule homolog	Contig_12224	20	61.06	NW_017608868.1	1502080	1606519	-	104929772	opcml	FALSE	TRUE	FALSE
neurotrimin-like	Contig_12224	20	61.06	NW_017608868.1	1237872	1474825	+	104930635	ntm	FALSE	TRUE	TRUE
mitogen-activated protein kinase kinase kinase 11-like	Contig_29149	3	76.85	NW_017608883.1	42276	89212	+	109140639	map3k11	FALSE	FALSE	FALSE
neurexin 2	Contig_29149	3	76.85	NW_017608883.1	122674	724664	-	104919663	nrxn2	FALSE	TRUE	TRUE
zinc finger protein 704	Contig_22948	14	77.48	NW_017608922.1	353486	398928	+	104922217	znf704	FALSE	FALSE	FALSE
tumor protein D52	Contig_22948	14	77.48	NW_017608922.1	408903	426953	-	104922215	tpd52	FALSE	FALSE	FALSE
ataxin 1	Contig_22948	14	77.48	NW_017608922.1	158496	250634	-	104922223	atxn1	FALSE	FALSE	FALSE
mitochondrial ribosomal protein L53	Contig_22948	14	77.48	NW_017608922.1	291111	293348	-	104922220	mrpl53	FALSE	FALSE	FALSE
protein FAM8A1	Contig_22948	14	77.48	NW_017608922.1	269894	274509	-	104922222	fam8a1	FALSE	FALSE	FALSE
phosphoprotein membrane anchor with glycosphingolipid microdomains 1	Contig_22948	14	77.48	NW_017608922.1	297837	351601	+	104922218	pag1	FALSE	TRUE	FALSE
myelin P2 protein	Contig_22948	14	77.48	NW_017608922.1	288210	289743	-	104922221	pmp2	FALSE	FALSE	FALSE
cadherin-4-like	Contig_40391	NA	NA	NW_017608922.1	676179	856959	-	104939104	cdh4	FALSE	TRUE	TRUE
tyrosine-protein kinase Lyn	Contig_66331	13	79.65	NW_017608970.1	608000	622153	+	104929874	lyn	FALSE	TRUE	FALSE
zinc finger SWIM-type containing 5	Contig_66331	13	79.65	NW_017608970.1	640452	699140	-	104929974	zswim5	FALSE	FALSE	FALSE
cAMP-dependent protein kinase inhibitor alpha	Contig_66331	13	79.65	NW_017608970.1	603389	606861	+	104929873	pkia	FALSE	FALSE	FALSE
catenin delta 2	Contig_66331	13	79.65	NW_017608970.1	427654	593217	-	104929872	ctnnd2	FALSE	TRUE	TRUE
uroporphyrinogen decarboxylase	Contig_66331	13	79.65	NW_017608970.1	622661	632390	+	104929982	urod	FALSE	FALSE	FALSE
target of EGR1, member 1 (nuclear)	Contig_67276	13	79.83	NW_017608970.1	764074	769963	+	104929978	toe1	FALSE	FALSE	FALSE
gastrotropin	Contig_67276	13	79.83	NW_017608970.1	733405	734691	-	104929975	fabp6	FALSE	FALSE	FALSE
4-aminobutyrate aminotransferase	Contig_67276	13	79.83	NW_017608970.1	891326	914037	-	104939362	abat	FALSE	TRUE	FALSE
selenoprotein Pb-like	Contig_67276	13	79.83	NW_017608970.1	750702	757460	-	104929976	sepb	FALSE	FALSE	FALSE
dynein axonemal heavy chain 10	Contig_67276	13	79.83	NW_017608970.1	777332	813498	+	104939268	dnah10	FALSE	FALSE	FALSE
transfer RNA glutamine (anticodon UUG)	Contig_67276	13	79.83	NW_017608970.1	815304	815375	+	109140845	trnaq	FALSE	FALSE	FALSE
52 kDa repressor of the inhibitor of the protein kinase	Contig_67276	13	79.83	NW_017608970.1	759256	763923	-	104929977	thap12	FALSE	FALSE	FALSE
protein CutA homolog	Contig_31194	22	53.26	NW_017608981.1	1206935	1214730	-	104936514	cuta	FALSE	FALSE	FALSE
DAB2 interacting protein	Contig_31194	22	53.26	NW_017608981.1	1060227	1201220	-	104928182	dab2ip	FALSE	TRUE	TRUE
V-set and immunoglobulin domain-containing protein 10-like	Contig_20915	14	80.97	NW_017608996.1	484002	489714	+	109140956	NA	FALSE	FALSE	FALSE
serine/threonine-protein kinase TAO3	Contig_20915	14	80.97	NW_017608996.1	420147	478034	+	104920642	NA	FALSE	FALSE	FALSE
exostosin-1b	Contig_20915	14	80.97	NW_017608996.1	511051	626350	-	104937142	NA	FALSE	FALSE	FALSE
phosphatidylethanolamine-binding protein 1	Contig_20915	14	80.97	NW_017608996.1	480206	481945	-	104920641	NA	FALSE	FALSE	FALSE
mediator of RNA polymerase II transcription subunit 30-like	Contig_10413	14	82.27	NW_017608996.1	1160568	1166958	-	104928447	med30	FALSE	FALSE	FALSE
syndecan-2-A-like	Contig_10413	14	82.27	NW_017608996.1	1008256	1053020	-	104935293	sdc2	FALSE	TRUE	FALSE
uncharacterized LOC109140957	Contig_10413	14	82.27	NW_017608996.1	1220219	1249474	-	109140957	LOC109140957	FALSE	FALSE	FALSE
thiopurine S-methyltransferase	Contig_10413	14	82.27	NW_017608996.1	1064490	1068089	-	104931680	tpmt	FALSE	FALSE	FALSE
absent in melanoma 1-like protein	Contig_10413	14	82.27	NW_017608996.1	1204210	1216542	-	104928449	aim1	FALSE	FALSE	FALSE
annexin A2-like	Contig_10413	14	82.27	NW_017608996.1	1194305	1201374	-	104928443	anxa2	FALSE	TRUE	FALSE
exostosin-1c	Contig_10413	14	82.27	NW_017608996.1	1069742	1159375	+	104931682	ext1	FALSE	TRUE	TRUE
protein phosphatase 1 regulatory subunit 36	Contig_10413	14	82.27	NW_017608996.1	1056931	1064245	-	104931679	ppp1r36	FALSE	FALSE	FALSE
protein sidekick-2	Contig_17750	15	28.26	NW_017609027.1	1213675	1461166	+	104923405	sdk2	FALSE	TRUE	TRUE
craniofacial development protein 1	Contig_38678	8	8.55	NW_017609030.1	1285974	1310336	+	104939425	cfdp1	FALSE	TRUE	FALSE
BCAR1, Cas family scaffolding protein	Contig_38678	8	8.55	NW_017609030.1	1314408	1445063	+	104939488	bcar1	FALSE	TRUE	TRUE
ras-related protein Rap-2b	Contig_38678	8	8.55	NW_017609030.1	1224946	1226688	+	104927646	rap2b	FALSE	TRUE	FALSE
stathmin-2	Contig_95904	NA	NA	NW_017609090.1	1572791	1581598	-	104922212	stmn2	TRUE	TRUE	TRUE
Y+L amino acid transporter 2-like	Contig_95904	NA	NA	NW_017609090.1	1584887	1599769	+	104922211	slc7a6	FALSE	FALSE	FALSE
transfer RNA threonine (anticodon UGU)	Contig_95904	NA	NA	NW_017609090.1	1605511	1605582	-	109141226	trnat	FALSE	FALSE	FALSE
glutamate receptor-interacting protein 2-like	Contig_95904	NA	NA	NW_017609090.1	1475415	1512928	-	104928416	grip2	FALSE	FALSE	FALSE
hairy/enhancer-of-split related with YRPW motif protein 1	Contig_95904	NA	NA	NW_017609090.1	1566335	1569203	+	104922213	hey1	FALSE	FALSE	FALSE
RHO family interacting cell polarization regulator 2	Contig_95904	NA	NA	NW_017609090.1	1612336	1677039	+	104922210	fam65b	FALSE	TRUE	FALSE
serine/threonine-protein kinase pim-1-like	Contig_57655	NA	NA	NW_017609169.1	758959	762389	-	104922764	pim1	FALSE	FALSE	FALSE
cadherin-2-like	Contig_57655	NA	NA	NW_017609169.1	845934	932209	+	104922761	cdh2	FALSE	TRUE	TRUE
transient receptor potential cation channel subfamily M member 5	Contig_19816	NA	NA	NW_017609289.1	1409905	1424548	+	104920638	trpm5	FALSE	FALSE	FALSE
leucine-rich repeat and immunoglobulin-like domain-containing nogo receptor-interacting protein 1-B	Contig_19816	NA	NA	NW_017609289.1	1291026	1307472	+	104920632	lingo1b	FALSE	FALSE	TRUE
cyclin-dependent kinase inhibitor 1B-like	Contig_19816	NA	NA	NW_017609289.1	1404378	1405580	-	104920633	cdkn1b	FALSE	FALSE	FALSE
leucine zipper protein 2	Contig_19816	NA	NA	NW_017609289.1	1113243	1268443	-	104920631	luzp2	FALSE	FALSE	FALSE
potassium voltage-gated channel subfamily KQT member 1-like	Contig_19816	NA	NA	NW_017609289.1	1346737	1400353	+	104920637	kcnq1	FALSE	FALSE	FALSE
PX domain containing 1	Contig_30010	7	50.94	NW_017609484.1	169185	179005	+	104939983	pxdc1	FALSE	FALSE	FALSE
thioredoxin related transmembrane protein 3	Contig_30010	7	50.94	NW_017609484.1	181562	212535	+	104934354	tmx3	FALSE	FALSE	FALSE
dermatan sulfate epimerase-like	Contig_30010	7	50.94	NW_017609484.1	317943	322997	+	104936053	dsel	FALSE	FALSE	TRUE
protein tyrosine phosphatase, non-receptor type 9	Contig_33160	24	81.27	NW_017609517.1	847005	868504	-	104922380	ptpn9	FALSE	FALSE	FALSE
uncharacterized LOC109142538	Contig_33160	24	81.27	NW_017609517.1	868546	870367	+	109142538	LOC109142538	FALSE	FALSE	FALSE
iron responsive element binding protein 2	Contig_33160	24	81.27	NW_017609517.1	736489	752374	-	104922384	ireb2	FALSE	FALSE	FALSE
solute carrier family 25 member 44	Contig_33160	24	81.27	NW_017609517.1	754476	759845	+	104922385	slc25a44	FALSE	FALSE	FALSE
cellular retinoic acid-binding protein 1	Contig_33160	24	81.27	NW_017609517.1	789869	806542	+	104922382	crabp1	FALSE	FALSE	FALSE
snurportin 1	Contig_33160	24	81.27	NW_017609517.1	874631	882512	-	104922379	snupn	FALSE	FALSE	FALSE
chondroitin sulfate proteoglycan 4	Contig_33160	24	81.27	NW_017609517.1	930412	1003709	-	104930588	cspg4	FALSE	TRUE	FALSE
sorting nexin 33	Contig_33160	24	81.27	NW_017609517.1	882617	904621	+	104922378	snx33	FALSE	FALSE	FALSE
cellular retinoic acid-binding protein 1-like	Contig_33160	24	81.27	NW_017609517.1	771282	783781	+	109142552	crabp1	FALSE	FALSE	FALSE
WD repeat domain 61	Contig_33160	24	81.27	NW_017609517.1	760457	766968	-	104922383	wdr61	FALSE	FALSE	FALSE
SIN3 transcription regulator family member A	Contig_33160	24	81.27	NW_017609517.1	824120	843713	-	104922381	sin3a	FALSE	FALSE	FALSE
uncharacterized LOC109142550	Contig_65983	NA	NA	NW_017609517.1	1600270	1600523	+	109142550	LOC109142550	FALSE	FALSE	FALSE
leucine rich repeat and Ig domain containing 1	Contig_5713	NA	NA	NW_017609517.1	1294488	1422768	+	104935739	lingo1	FALSE	TRUE	TRUE
putative nuclease HARBI1	Contig_65983	NA	NA	NW_017609517.1	1600607	1601843	-	109142549	harbi1	FALSE	FALSE	FALSE
epithelial cell transforming 2	Contig_23346	18	79.41	NW_017609520.1	210337	254733	-	104920548	ect2	FALSE	TRUE	TRUE
guanine nucleotide exchange factor DBS-like	Contig_23346	18	79.41	NW_017609520.1	259057	382114	-	104920551	mcf2l	FALSE	TRUE	FALSE
protein groucho-2	Contig_45648	13	79.65	NW_017609559.1	407278	425557	-	104922331	gro2	FALSE	FALSE	FALSE
ubiquitin-like-conjugating enzyme ATG10	Contig_45648	13	79.65	NW_017609559.1	467464	470716	-	109142683	atg10	FALSE	FALSE	FALSE
family with sequence similarity 110 member B	Contig_45648	13	79.65	NW_017609559.1	478433	517159	-	104930801	fam110b	FALSE	FALSE	TRUE
olfactory receptor 142-like	Contig_16628	5	8.12	NW_017609605.1	240630	241556	-	104927014	olfr142	FALSE	FALSE	FALSE
transfer RNA alanine (anticodon CGC)	Contig_16628	5	8.12	NW_017609605.1	399896	399967	-	109142782	trnaa	FALSE	FALSE	FALSE
transfer RNA alanine (anticodon CGC)	Contig_16628	5	8.12	NW_017609605.1	397656	397727	-	109142790	trnaa	FALSE	FALSE	FALSE
transfer RNA alanine (anticodon CGC)	Contig_16628	5	8.12	NW_017609605.1	398808	398879	-	109142792	trnaa	FALSE	FALSE	FALSE
olfactory receptor 1-like	Contig_16628	5	8.12	NW_017609605.1	334410	335339	+	104936974	or4m1	FALSE	FALSE	FALSE
olfactory receptor 10A3-like	Contig_16628	5	8.12	NW_017609605.1	315203	316123	-	104938814	or10a3	FALSE	FALSE	FALSE
transfer RNA alanine (anticodon CGC)	Contig_16628	5	8.12	NW_017609605.1	403660	403731	-	109142786	trnaa	FALSE	FALSE	FALSE
transfer RNA alanine (anticodon CGC)	Contig_16628	5	8.12	NW_017609605.1	399102	399173	-	109142793	trnaa	FALSE	FALSE	FALSE
olfactory receptor 6N1-like	Contig_16628	5	8.12	NW_017609605.1	319523	320470	-	104938816	or6n1	FALSE	FALSE	FALSE
transfer RNA alanine (anticodon CGC)	Contig_16628	5	8.12	NW_017609605.1	405008	405079	+	109142780	trnaa	FALSE	FALSE	FALSE
alsin-like	Contig_16628	5	8.12	NW_017609605.1	369476	397096	+	104936975	als2	FALSE	TRUE	FALSE
olfactory receptor 10A6-like	Contig_16628	5	8.12	NW_017609605.1	327925	328851	+	104938818	or10a6	FALSE	FALSE	TRUE
olfactory receptor 51B5-like	Contig_16628	5	8.12	NW_017609605.1	250608	251788	-	109142770	or51b5	FALSE	FALSE	FALSE
olfactory receptor 1-like	Contig_16628	5	8.12	NW_017609605.1	331548	332474	+	109142771	or4m1	FALSE	FALSE	FALSE
olfactory receptor 52E8-like	Contig_16628	5	8.12	NW_017609605.1	281513	282836	-	109142774	or52e8	FALSE	FALSE	FALSE
transfer RNA alanine (anticodon CGC)	Contig_16628	5	8.12	NW_017609605.1	402256	402327	-	109142784	trnaa	FALSE	FALSE	FALSE
olfactory receptor 10A7-like	Contig_16628	5	8.12	NW_017609605.1	311276	312217	-	104938813	or10a7	FALSE	FALSE	FALSE
transfer RNA alanine (anticodon CGC)	Contig_16628	5	8.12	NW_017609605.1	402765	402836	-	109142785	trnaa	FALSE	FALSE	FALSE
frizzled-7-A	Contig_16628	5	8.12	NW_017609605.1	343146	347757	-	104936971	fzd7	FALSE	TRUE	FALSE
olfactory receptor 4P4-like	Contig_16628	5	8.12	NW_017609605.1	297910	303051	-	104938811	or4p4	FALSE	FALSE	FALSE
transfer RNA alanine (anticodon CGC)	Contig_16628	5	8.12	NW_017609605.1	404020	404091	-	109142787	trnaa	FALSE	FALSE	FALSE
olfactory receptor 52E8-like	Contig_16628	5	8.12	NW_017609605.1	262277	263197	-	109142775	or52e8	FALSE	FALSE	FALSE
transfer RNA alanine (anticodon CGC)	Contig_16628	5	8.12	NW_017609605.1	404527	404598	-	109142788	trnaa	FALSE	FALSE	FALSE
transfer RNA alanine (anticodon CGC)	Contig_16628	5	8.12	NW_017609605.1	399350	399421	-	109142781	trnaa	FALSE	FALSE	FALSE
uncharacterized LOC104927013	Contig_16628	5	8.12	NW_017609605.1	234689	239086	+	104927013	gimap8	FALSE	FALSE	FALSE
olfactory receptor 4Q2-like	Contig_16628	5	8.12	NW_017609605.1	245899	246822	-	104927015	or4q2	FALSE	FALSE	FALSE
olfactory receptor 52E8-like	Contig_16628	5	8.12	NW_017609605.1	274343	275293	-	104939806	or52e8	FALSE	FALSE	FALSE
1-acylglycerol-3-phosphate O-acyltransferase 3	Contig_16628	5	8.12	NW_017609605.1	214397	231115	+	104927009	agpat3	FALSE	FALSE	FALSE
stress-associated endoplasmic reticulum protein 2	Contig_16628	5	8.12	NW_017609605.1	427502	430568	+	104933423	serp2	FALSE	FALSE	FALSE
transfer RNA alanine (anticodon CGC)	Contig_16628	5	8.12	NW_017609605.1	398310	398381	-	109142791	trnaa	FALSE	FALSE	FALSE
transfer RNA alanine (anticodon CGC)	Contig_16628	5	8.12	NW_017609605.1	401896	401967	-	109142783	trnaa	FALSE	FALSE	FALSE
mannosyl (alpha-1,6-)-glycoprotein beta-1,2-N-acetylglucosaminyltransferase	Contig_8885	NA	NA	NW_017609700.1	1614674	1618311	-	104924696	mgat2	FALSE	FALSE	FALSE
thyroxine 5-deiodinase-like	Contig_8885	NA	NA	NW_017609700.1	1538261	1539793	+	104924692	dio3	FALSE	TRUE	TRUE
heat shock protein HSP 90-alpha 1	Contig_8885	NA	NA	NW_017609700.1	1594989	1599529	-	104924694	hsp90aa1	FALSE	TRUE	FALSE
solute carrier family 25 member 47	Contig_8885	NA	NA	NW_017609700.1	1485578	1488220	+	104924691	slc25a47	FALSE	FALSE	FALSE
serine/threonine-protein phosphatase 2A 56 kDa regulatory subunit gamma isoform	Contig_8885	NA	NA	NW_017609700.1	1560288	1586213	-	104924693	ppp2r5c	FALSE	FALSE	FALSE
uncharacterized LOC104924698	Contig_8885	NA	NA	NW_017609700.1	1474057	1476419	-	104924698	LOC104924698	FALSE	FALSE	FALSE
synapse differentiation-inducing gene protein 1-like	Contig_8885	NA	NA	NW_017609700.1	1396563	1430863	+	104924687	syndig1l	FALSE	FALSE	FALSE
vertebrae development associated	Contig_8885	NA	NA	NW_017609700.1	1467450	1471600	-	104924689	vrtn	FALSE	FALSE	FALSE
mitochondrial basic amino acids transporter-like	Contig_8885	NA	NA	NW_017609700.1	1478278	1485361	-	104924690	slc25a29	FALSE	FALSE	FALSE
heat shock protein HSP 90-alpha-like	Contig_8885	NA	NA	NW_017609700.1	1587940	1592659	-	109136649	hsp90aa1	FALSE	TRUE	FALSE
WD repeat-containing protein 20-like	Contig_8885	NA	NA	NW_017609700.1	1601588	1608502	+	104924695	wdr20	FALSE	FALSE	FALSE
lens fiber membrane intrinsic protein-like	Contig_518	20	73.78	NW_017609713.1	405510	409591	-	104935109	lim2	FALSE	FALSE	TRUE
receptor-type tyrosine-protein phosphatase T-like	Contig_11579	NA	NA	NW_017609810.1	53370	372724	+	104932629	ptprt	FALSE	TRUE	TRUE
heat shock factor protein 5	Contig_19050	20	61.06	NW_017609830.1	111509	115004	-	104928775	hsf5	FALSE	FALSE	FALSE
TSPO associated protein 1	Contig_19050	20	61.06	NW_017609830.1	130701	186508	-	104928781	tspoap1	FALSE	FALSE	FALSE
E3 ubiquitin-protein ligase RNF43-like	Contig_19050	20	61.06	NW_017609830.1	31571	110897	-	109137069	rnf43	FALSE	FALSE	TRUE
4-hydroxyphenylpyruvate dioxygenase	Contig_19050	20	61.06	NW_017609830.1	22336	29137	+	104928774	hpd	FALSE	FALSE	FALSE
SPT4 homolog, DSIF elongation factor subunit	Contig_19050	20	61.06	NW_017609830.1	116557	119492	+	104928780	supt4h1	FALSE	FALSE	FALSE
KIT ligand	Contig_5258	NA	NA	NW_017609852.1	162863	188976	-	104931879	kitlg	FALSE	TRUE	TRUE
lymphatic vessel endothelial hyaluronic acid receptor 1-like	Contig_8978	NA	NA	NW_017609852.1	29982	33372	+	104922599	lyve1	FALSE	TRUE	FALSE
uncharacterized protein C12orf29 homolog	Contig_8978	NA	NA	NW_017609852.1	35056	42487	+	104931880	c12orf29	FALSE	FALSE	FALSE
solute carrier family 23 member 2-like	Contig_5258	NA	NA	NW_017609852.1	241811	259205	-	104930741	slc23a2	FALSE	FALSE	FALSE
centrosomal protein 290	Contig_8978	NA	NA	NW_017609852.1	43160	76058	-	104931878	cep290	FALSE	TRUE	FALSE
eukaryotic translation initiation factor 4 gamma 2-like	Contig_8978	NA	NA	NW_017609852.1	1676	14021	+	109137120	eif4g2	FALSE	FALSE	TRUE
transmembrane and tetratricopeptide repeat containing 3	Contig_8978	NA	NA	NW_017609852.1	76105	98869	+	104931877	tmtc3	FALSE	FALSE	FALSE
CUB and sushi domain-containing protein 3	Contig_67449	14	75.5	NW_017609869.1	476104	803176	-	104919588	csmd3	FALSE	TRUE	FALSE
leucine-rich repeat and immunoglobulin-like domain-containing nogo receptor-interacting protein 1	Contig_61522	NA	NA	NW_017609869.1	158565	164394	+	104931632	lingo1	FALSE	TRUE	TRUE
synaptic vesicle glycoprotein 2A	Contig_61522	NA	NA	NW_017609869.1	128387	143709	+	104931627	sv2a	FALSE	FALSE	FALSE
cathepsin S-like	Contig_61522	NA	NA	NW_017609869.1	150790	155037	-	104931629	ctss	FALSE	FALSE	FALSE
vacuolar protein sorting 72 homolog	Contig_61522	NA	NA	NW_017609869.1	165074	170075	+	104931630	vps72	FALSE	FALSE	FALSE
ras/Rap GTPase-activating protein SynGAP-like	Contig_61522	NA	NA	NW_017609869.1	176375	216406	+	104931633	syngap1	FALSE	TRUE	FALSE
zinc finger protein 516-like	Contig_61522	NA	NA	NW_017609869.1	231670	250467	+	104931631	znf516	TRUE	FALSE	TRUE
relaxin-3 receptor 1	Contig_61522	NA	NA	NW_017609869.1	223706	224917	-	104931635	rxfp3	FALSE	FALSE	FALSE
teashirt homolog 1-like	Contig_61522	NA	NA	NW_017609869.1	303164	333259	-	104919480	tshz1	FALSE	FALSE	FALSE
5-hydroxytryptamine receptor 4	Contig_47949	NA	NA	NW_017609888.1	2068922	2220835	-	104934243	htr4	FALSE	FALSE	FALSE
vesicular integral-membrane protein VIP36-like	Contig_47949	NA	NA	NW_017609888.1	2287754	2296370	+	109137365	lman2	FALSE	FALSE	TRUE
N-acetylated alpha-linked acidic dipeptidase like 2	Contig_14059	8	8.55	NW_017613859.1	226135	735553	-	109137913	naaladl2	FALSE	FALSE	FALSE
neuroligin 1	Contig_24327	NA	NA	NW_017613859.1	774219	1092913	-	104925598	nlgn1	FALSE	TRUE	TRUE
